# Supplementary material for: Niche differentiation and evolution of the wood decay machinery in the invasive fungus Serpula lacrymans
Source: ISME J. 2020 Oct 19;15(2):592–604. doi: 10.1038/s41396-020-00799-5 (PMC8027034; doi:10.1038/s41396-020-00799-5)
Supplement: Supplementary file 2 — Datasets S1-S13 [file 41396_2020_799_MOESM2_ESM.xlsx]

## Sheet: S1_RNA-seq_datasets
Species	Strain	SampleID	Condition	# Raw reads	# Filtered Reads	Reference genome	# Uniquely mapped	% Uniquely mapped	Gene space covered	Gene space	% Gene space
Serpula lacrymans	SL200	ST8	SCD	36379253	36352187	Slac_SL200.fa	35196589	96.82	10524	12549	83.8633
Serpula lacrymans	SL200	SRA6	SCD	42116552	42015931	Slac_SL200.fa	39993916	95.19	10447	12549	83.2497
Serpula lacrymans	SL200	SRA7	SCD	39519265	39373968	Slac_SL200.fa	37946959	96.38	10470	12549	83.4329
Serpula lacrymans	SL200	SWT13	Spruce	41368954	41329892	Slac_SL200.fa	40281456	97.46	10420	12549	83.0345
Serpula lacrymans	SL200	SWT14	Spruce	39878866	39856400	Slac_SL200.fa	38936090	97.69	10409	12549	82.9468
Serpula lacrymans	SL200	SWT15	Spruce	41161379	41137661	Slac_SL200.fa	40196022	97.71	10407	12549	82.9309
Serpula lacrymans	SL200	SWT16	Spruce	44265351	44236537	Slac_SL200.fa	42923548	97.03	10433	12549	83.1381
Serpula lacrymans	SL200	SWT29	Pine	44233940	44176871	Slac_SL200.fa	42862285	97.02	10422	12549	83.0504
Serpula lacrymans	SL200	SWT30	Pine	49304626	49252970	Slac_SL200.fa	48183216	97.83	10420	12549	83.0345
Serpula lacrymans	SL200	SWT31	Pine	63970907	63936765	Slac_SL200.fa	61577128	96.31	10430	12549	83.1142
Serpula lacrymans	SL200	SWT32	Pine	68837148	68780940	Slac_SL200.fa	67374425	97.96	10441	12549	83.2018
Serpula lacrymans	SL198	SRA3	SCD	42275644	42186029	Slac_SL198.fa	38960756	92.35	10702	13235	80.8614
Serpula lacrymans	SL198	SRA4	SCD	38822092	38784591	Slac_SL198.fa	34428158	88.77	10707	13235	80.8991
Serpula lacrymans	SL198	SRA5	SCD	38256822	38168742	Slac_SL198.fa	34685820	90.87	10729	13235	81.0654
Serpula lacrymans	SL198	SWT1	Spruce	42351258	42327733	Slac_SL198.fa	39738467	93.88	10674	13235	80.6498
Serpula lacrymans	SL198	SWT2	Spruce	40168147	40126895	Slac_SL198.fa	37714193	93.99	10654	13235	80.4987
Serpula lacrymans	SL198	SWT3	Spruce	38242173	38201882	Slac_SL198.fa	35892220	93.95	10654	13235	80.4987
Serpula lacrymans	SL198	SWT4	Spruce	40694582	40672557	Slac_SL198.fa	38356615	94.31	10655	13235	80.5062
Serpula lacrymans	SL198	SWT17	Pine	43502702	43100804	Slac_SL198.fa	40385866	93.7	10635	13235	80.3551
Serpula lacrymans	SL198	SWT18	Pine	44916046	44766991	Slac_SL198.fa	41934363	93.67	10641	13235	80.4005
Serpula lacrymans	SL198	SWT20	Pine	43690328	43502575	Slac_SL198.fa	40486910	93.07	10641	13235	80.4005
Serpula lacrymans v. shastensis	SHA17-1	SRA1	SCD	40534284	40504154	Sshas_SH17-a.fa	38375397	94.74	10445	12796	81.6271
Serpula lacrymans v. shastensis	SHA17-1	SRA2	SCD	38808279	38763669	Sshas_SH17-a.fa	37184382	95.93	10443	12796	81.6114
Serpula lacrymans v. shastensis	SHA17-1	ST7	SCD	43403538	43380580	Sshas_SH17-a.fa	41917454	96.63	10476	12796	81.8693
Serpula lacrymans v. shastensis	SHA17-1	SWT5	Spruce	43294867	43259859	Sshas_SH17-a.fa	42021526	97.14	10371	12796	81.0488
Serpula lacrymans v. shastensis	SHA17-1	SWT6	Spruce	43903828	43855853	Sshas_SH17-a.fa	42526918	96.97	10374	12796	81.0722
Serpula lacrymans v. shastensis	SHA17-1	SWT7	Spruce	43114147	43054826	Sshas_SH17-a.fa	41922287	97.37	10381	12796	81.1269
Serpula lacrymans v. shastensis	SHA17-1	SWT8	Spruce	42550063	42509696	Sshas_SH17-a.fa	41488963	97.6	10361	12796	80.9706
Serpula lacrymans v. shastensis	SHA17-1	SWT34	Pine	55026165	53673338	Sshas_SH17-a.fa	50662602	94.39	10370	12796	81.041
Serpula lacrymans v. shastensis	SHA17-1	SWT35	Pine	61627197	60999009	Sshas_SH17-a.fa	59831959	98.09	10353	12796	80.9081
Serpula lacrymans v. shastensis	SHA17-1	SWT36	Pine	49483357	47876135	Sshas_SH17-a.fa	46044279	96.17	10356	12796	80.9315
Serpula himantioides	MUCL38935	SRA8	SCD	39878683	39878674	Shim_MUCL38935.fa	35039178	87.86	11377	16146	70.4633
Serpula himantioides	MUCL38935	SRA9	SCD	36043313	36043305	Shim_MUCL38935.fa	33297826	92.38	11374	16146	70.4447
Serpula himantioides	MUCL38935	SRA10	SCD	35969066	35969060	Shim_MUCL38935.fa	32674169	90.84	11379	16146	70.4757
Serpula himantioides	MUCL38935	SWT25	Spruce	46444879	46443378	Shim_MUCL38935.fa	42502251	91.51	11321	16146	70.1164
Serpula himantioides	MUCL38935	SWT27	Spruce	49839651	49838018	Shim_MUCL38935.fa	45879559	92.06	11335	16146	70.2031
Serpula himantioides	MUCL38935	SWT28	Spruce	51183352	51179240	Shim_MUCL38935.fa	47286170	92.39	11330	16146	70.1722
Serpula himantioides	MUCL38935	SWT21	Pine	45336652	45335297	Shim_MUCL38935.fa	41339046	91.19	11307	16146	70.0297
Serpula himantioides	MUCL38935	SWT22	Pine	47825601	47824112	Shim_MUCL38935.fa	44146691	92.31	11319	16146	70.1041
Serpula himantioides	MUCL38935	SWT23	Pine	61120932	61119034	Shim_MUCL38935.fa	55733970	91.19	11339	16146	70.2279
Serpula himantioides	MUCL38935	SWT24	Pine	51012153	51010534	Shim_MUCL38935.fa	28582671	56.03	11319	16146	70.1041

## Sheet: S2_shim_induced_genes
MUCL38935_ID	LFC	logCPM	P-value (FDR adj.)	Condition	OG	Number of orthogroups	Node_age	lacE_ortho	lacJ_ortho	shas_ortho	Annotation
shim000248	1.35143	7.79843	2.52603e-37	core	#N/A	1	singleton	#N/A	#N/A	#N/A	Required for the processing of the 20S rRNA-precursor to mature 18S rRNA in a late step of the maturation of 40S ribosomal subunits. Has a physiological role leading to 18S rRNA stability (By similarity)
shim000292	1.99767	2.20479	4.57845e-34	core	#N/A	1	singleton	#N/A	#N/A	#N/A	#N/A
shim000381	4.2009	5.51421	1.39768e-93	core	#N/A	1	singleton	#N/A	#N/A	#N/A	#N/A
shim000708	2.04407	1.01325	4.55054e-20	core	#N/A	1	singleton	#N/A	#N/A	#N/A	#N/A
shim000754	1.83217	4.42632	7.61938e-89	core	#N/A	1	singleton	#N/A	#N/A	#N/A	#N/A
shim000898	1.37195	7.14887	2.09395e-48	core	#N/A	1	singleton	#N/A	#N/A	#N/A	60S ribosomal protein L43
shim000916	1.64923	6.97324	1.27602e-75	core	#N/A	1	singleton	#N/A	#N/A	#N/A	#N/A
shim000932	1.09371	6.4478	6.11814e-34	core	#N/A	1	singleton	#N/A	#N/A	#N/A	Mitochondrial ribosomal protein L51 / S25 / CI-B8 domain
shim001064	1.35823	5.2657	1.39513e-30	core	#N/A	1	singleton	#N/A	#N/A	#N/A	NA
shim001073	1.00273	0.549852	7.32486e-06	core	#N/A	1	singleton	#N/A	#N/A	#N/A	#N/A
shim001156	1.78365	5.72397	4.05236e-79	core	#N/A	1	singleton	#N/A	#N/A	#N/A	#N/A
shim001172	2.03212	7.79336	2.93148e-140	core	#N/A	1	singleton	#N/A	#N/A	#N/A	Oxidoreductase family, NAD-binding Rossmann fold
shim001180	1.2101	4.53393	3.0953e-40	core	#N/A	1	singleton	#N/A	#N/A	#N/A	#N/A
shim001305	2.05471	1.89071	1.58291e-37	core	#N/A	1	singleton	#N/A	#N/A	#N/A	NA
shim001426	1.09607	1.01401	1.35272e-05	core	#N/A	1	singleton	#N/A	#N/A	#N/A	#N/A
shim001451	2.20931	2.88037	8.2612e-63	core	#N/A	1	singleton	#N/A	#N/A	#N/A	AMP-binding enzyme
shim001471	1.43174	4.81981	4.63693e-56	core	#N/A	1	singleton	#N/A	#N/A	#N/A	NA
shim001589	1.27218	2.69061	1.06352e-16	core	#N/A	1	singleton	#N/A	#N/A	#N/A	conserved hypothetical protein
shim001852	1.36418	2.61742	3.12756e-24	core	#N/A	1	singleton	#N/A	#N/A	#N/A	Receptor
shim001892	1.68235	7.21053	1.63508e-34	core	#N/A	1	singleton	#N/A	#N/A	#N/A	Domain of unknown function (DUF427)
shim002135	1.42852	5.00377	6.50362e-18	core	#N/A	1	singleton	#N/A	#N/A	#N/A	#N/A
shim002395	3.53775	4.03671	2.54454e-95	core	#N/A	1	singleton	#N/A	#N/A	#N/A	Carboxylesterase family
shim002410	1.09684	4.03275	1.34824e-28	core	#N/A	1	singleton	#N/A	#N/A	#N/A	#N/A
shim002419	1.10672	3.32813	1.93207e-26	core	#N/A	1	singleton	#N/A	#N/A	#N/A	NACHT domain
shim002422	3.12945	6.46675	2.94946e-294	core	#N/A	1	singleton	#N/A	#N/A	#N/A	NA
shim002920	1.56284	3.58587	2.68674e-45	core	#N/A	1	singleton	#N/A	#N/A	#N/A	Biotin apoprotein ligase
shim002958	2.29645	2.34876	1.84987e-56	core	#N/A	1	singleton	#N/A	#N/A	#N/A	#N/A
shim003085	1.19731	8.26397	2.03042e-22	core	#N/A	1	singleton	#N/A	#N/A	#N/A	60S ribosomal protein L29
shim003134	3.19269	3.9944	4.25019e-144	core	#N/A	1	singleton	#N/A	#N/A	#N/A	#N/A
shim003169	2.3192	3.57712	2.48386e-55	core	#N/A	1	singleton	#N/A	#N/A	#N/A	#N/A
shim003176	1.00658	9.45428	2.65849e-31	core	#N/A	1	singleton	#N/A	#N/A	#N/A	NA
shim003245	4.12837	5.92501	0	core	#N/A	1	singleton	#N/A	#N/A	#N/A	Carboxylesterase family
shim003276	1.34577	2.569	3.59179e-23	core	#N/A	1	singleton	#N/A	#N/A	#N/A	#N/A
shim003409	4.68336	6.31462	0	core	#N/A	1	singleton	#N/A	#N/A	#N/A	NA
shim003558	1.73705	2.2152	7.77135e-38	core	#N/A	1	singleton	#N/A	#N/A	#N/A	#N/A
shim003583	1.85665	3.22043	2.64784e-57	core	#N/A	1	singleton	#N/A	#N/A	#N/A	FunK1 protein kinase
shim003762	1.23339	2.23149	3.64916e-17	core	#N/A	1	singleton	#N/A	#N/A	#N/A	#N/A
shim003795	2.01635	4.7878	2.78596e-95	core	#N/A	1	singleton	#N/A	#N/A	#N/A	Inherit from opiNOG: Dehydrogenase
shim003936	2.46893	6.86708	6.66417e-107	core	#N/A	1	singleton	#N/A	#N/A	#N/A	MFS sugar transporter
shim003957	3.1285	5.39211	3.95071e-284	core	#N/A	1	singleton	#N/A	#N/A	#N/A	Macrophage migration inhibitory factor (MIF)
shim004073	1.27608	0.761198	1.57726e-09	core	#N/A	1	singleton	#N/A	#N/A	#N/A	#N/A
shim004089	3.65692	4.55521	3.88371e-58	core	#N/A	1	singleton	#N/A	#N/A	#N/A	#N/A
shim004275	4.58474	7.9256	0	core	#N/A	1	singleton	#N/A	#N/A	#N/A	Tryptophan halogenase
shim004336	1.02027	3.97378	8.07292e-11	core	#N/A	1	singleton	#N/A	#N/A	#N/A	NA
shim004398	1.05375	9.07147	6.56901e-26	core	#N/A	1	singleton	#N/A	#N/A	#N/A	NA
shim004479	1.83881	3.5471	1.1054e-54	core	#N/A	1	singleton	#N/A	#N/A	#N/A	STYKc
shim004494	1.47729	0.924284	1.85943e-16	core	#N/A	1	singleton	#N/A	#N/A	#N/A	Cation transport protein
shim004514	2.62858	6.5561	4.24169e-196	core	#N/A	1	singleton	#N/A	#N/A	#N/A	#N/A
shim004533	1.40836	4.17183	3.03695e-32	core	#N/A	1	singleton	#N/A	#N/A	#N/A	NA
shim004646	1.3909	3.42664	5.04714e-24	core	#N/A	1	singleton	#N/A	#N/A	#N/A	#N/A
shim004649	1.91754	4.63924	2.46058e-94	core	#N/A	1	singleton	#N/A	#N/A	#N/A	#N/A
shim004686	1.02973	5.61683	3.53775e-35	core	#N/A	1	singleton	#N/A	#N/A	#N/A	mitochondrial 54S ribosomal protein MNP1
shim004725	2.80827	1.6655	1.38347e-33	core	#N/A	1	singleton	#N/A	#N/A	#N/A	#N/A
shim004787	1.02332	1.05574	3.28768e-07	core	#N/A	1	singleton	#N/A	#N/A	#N/A	#N/A
shim004819	1.71791	7.47771	4.79018e-63	core	#N/A	1	singleton	#N/A	#N/A	#N/A	Ribosomal protein L39
shim004848	1.34151	2.7934	6.39555e-24	core	#N/A	1	singleton	#N/A	#N/A	#N/A	NA
shim004915	1.5257	2.62283	3.33426e-39	core	#N/A	1	singleton	#N/A	#N/A	#N/A	#N/A
shim005159	1.15031	2.9433	4.60006e-20	core	#N/A	1	singleton	#N/A	#N/A	#N/A	#N/A
shim005171	7.11072	10.1392	0	core	#N/A	1	singleton	#N/A	#N/A	#N/A	hydrolase family 10
shim005418	3.53451	2.8916	1.28293e-58	core	#N/A	1	singleton	#N/A	#N/A	#N/A	#N/A
shim005419	3.25199	3.22299	4.13923e-48	core	#N/A	1	singleton	#N/A	#N/A	#N/A	NRPS-like enzyme
shim005420	5.92349	8.7753	8.22079e-81	core	#N/A	1	singleton	#N/A	#N/A	#N/A	#N/A
shim005447	1.61017	4.47261	2.38146e-47	core	#N/A	1	singleton	#N/A	#N/A	#N/A	#N/A
shim005534	1.74036	1.45874	5.42657e-15	core	#N/A	1	singleton	#N/A	#N/A	#N/A	#N/A
shim005748	1.96683	8.02614	4.82545e-132	core	#N/A	1	singleton	#N/A	#N/A	#N/A	NA
shim005768	3.59954	7.32501	4.97445e-133	core	#N/A	1	singleton	#N/A	#N/A	#N/A	#N/A
shim005952	1.51825	3.10338	1.34122e-30	core	#N/A	1	singleton	#N/A	#N/A	#N/A	GNAT family acetyltransferase
shim005982	1.36214	7.61138	1.12361e-22	core	#N/A	1	singleton	#N/A	#N/A	#N/A	Heat shock protein
shim006065	1.47726	3.47716	1.43122e-24	core	#N/A	1	singleton	#N/A	#N/A	#N/A	#N/A
shim006083	1.61306	2.84978	2.77148e-41	core	#N/A	1	singleton	#N/A	#N/A	#N/A	#N/A
shim006112	1.22293	0.564712	1.14827e-09	core	#N/A	1	singleton	#N/A	#N/A	#N/A	#N/A
shim006274	1.35098	2.04151	2.9917e-23	core	#N/A	1	singleton	#N/A	#N/A	#N/A	NA
shim006322	3.68729	5.8358	3.76871e-131	core	#N/A	1	singleton	#N/A	#N/A	#N/A	hexose transporter
shim006508	1.07824	5.32014	3.10601e-48	core	#N/A	1	singleton	#N/A	#N/A	#N/A	NA
shim006554	1.51392	6.9953	1.41368e-80	core	#N/A	1	singleton	#N/A	#N/A	#N/A	monooxygenase
shim006568	2.90621	5.96817	2.65953e-223	core	#N/A	1	singleton	#N/A	#N/A	#N/A	Dienelactone hydrolase family
shim006589	4.13022	4.82779	1.51222e-191	core	#N/A	1	singleton	#N/A	#N/A	#N/A	transporter
shim006590	3.74201	2.95706	5.92781e-93	core	#N/A	1	singleton	#N/A	#N/A	#N/A	transporter
shim006638	1.70888	3.83832	3.87874e-39	core	#N/A	1	singleton	#N/A	#N/A	#N/A	#N/A
shim006676	1.91222	0.807802	1.4797e-10	core	#N/A	1	singleton	#N/A	#N/A	#N/A	#N/A
shim006710	1.82216	8.13765	1.77178e-36	core	#N/A	1	singleton	#N/A	#N/A	#N/A	beta-galactosidase
shim006848	1.48065	3.20423	9.3287e-48	core	#N/A	1	singleton	#N/A	#N/A	#N/A	alpha/beta hydrolase fold
shim006937	2.55092	7.35998	5.50208e-197	core	#N/A	1	singleton	#N/A	#N/A	#N/A	Catalyzes the reaction of cyanate with bicarbonate to produce ammonia and carbon dioxide (By similarity)
shim006938	2.28796	2.71447	1.59011e-65	core	#N/A	1	singleton	#N/A	#N/A	#N/A	#N/A
shim006950	10.5517	10.9141	0	core	#N/A	1	singleton	#N/A	#N/A	#N/A	chitin binding protein
shim007008	2.02247	6.09774	2.94017e-108	core	#N/A	1	singleton	#N/A	#N/A	#N/A	#N/A
shim007081	6.51499	6.5603	1.55417e-243	core	#N/A	1	singleton	#N/A	#N/A	#N/A	Contributes to surface hydrophobicity, which is important for processes such as association of hyphae in reproductive structures, dispersal of aerial spores and adhesion of pathogens to host structures
shim007082	7.13079	8.27171	9.44649e-191	core	#N/A	1	singleton	#N/A	#N/A	#N/A	Contributes to surface hydrophobicity, which is important for processes such as association of hyphae in reproductive structures, dispersal of aerial spores and adhesion of pathogens to host structures
shim007130	3.4207	11.3427	1.68982e-36	core	#N/A	1	singleton	#N/A	#N/A	#N/A	#N/A
shim007232	1.41763	4.00678	2.56055e-58	core	#N/A	1	singleton	#N/A	#N/A	#N/A	#N/A
shim007438	2.08101	2.28904	3.38241e-35	core	#N/A	1	singleton	#N/A	#N/A	#N/A	#N/A
shim007450	1.25549	3.19585	3.91844e-32	core	#N/A	1	singleton	#N/A	#N/A	#N/A	DNA-directed RNA polymerases I and III
shim007484	1.88038	5.28335	2.36098e-77	core	#N/A	1	singleton	#N/A	#N/A	#N/A	Cytochrome p450
shim007524	1.32298	5.87547	7.4205e-87	core	#N/A	1	singleton	#N/A	#N/A	#N/A	Isoprenylcysteine carboxyl methyltransferase (ICMT) family
shim007545	1.43535	7.34538	5.24649e-77	core	#N/A	1	singleton	#N/A	#N/A	#N/A	cystathionine
shim007615	1.21228	2.69315	2.85593e-17	core	#N/A	1	singleton	#N/A	#N/A	#N/A	L-ascorbic acid binding
shim007652	1.23828	5.43182	9.01556e-35	core	#N/A	1	singleton	#N/A	#N/A	#N/A	centromere microtubule-binding protein CBF5
shim007742	5.87987	13.7951	3.3935e-124	core	#N/A	1	singleton	#N/A	#N/A	#N/A	#N/A
shim007769	2.42475	3.56817	7.67621e-118	core	#N/A	1	singleton	#N/A	#N/A	#N/A	Glutathione S-transferase, N-terminal domain
shim007802	6.71665	7.54283	2.72045e-187	core	#N/A	1	singleton	#N/A	#N/A	#N/A	#N/A
shim007812	1.51095	1.20441	3.46713e-19	core	#N/A	1	singleton	#N/A	#N/A	#N/A	Flavin containing amine oxidoreductase
shim007854	3.00467	3.99641	1.05952e-39	core	#N/A	1	singleton	#N/A	#N/A	#N/A	GNAT family acetyltransferase
shim007962	2.56004	2.18016	1.55248e-56	core	#N/A	1	singleton	#N/A	#N/A	#N/A	ZnF_C2H2
shim008014	2.11359	3.15591	6.17427e-58	core	#N/A	1	singleton	#N/A	#N/A	#N/A	#N/A
shim008019	1.01228	7.04794	1.18186e-28	core	#N/A	1	singleton	#N/A	#N/A	#N/A	#N/A
shim008028	3.12608	5.3593	1.03614e-132	core	#N/A	1	singleton	#N/A	#N/A	#N/A	#N/A
shim008207	3.01859	2.67981	5.04356e-74	core	#N/A	1	singleton	#N/A	#N/A	#N/A	Carboxylesterase family
shim008246	1.60105	7.10207	4.45333e-65	core	#N/A	1	singleton	#N/A	#N/A	#N/A	RPEL repeat protein
shim008356	3.78262	8.719	3.82657e-153	core	#N/A	1	singleton	#N/A	#N/A	#N/A	Cytochrome p450
shim008578	1.74994	1.41951	1.17571e-14	core	#N/A	1	singleton	#N/A	#N/A	#N/A	#N/A
shim008606	2.88496	4.26563	4.5408e-110	core	#N/A	1	singleton	#N/A	#N/A	#N/A	#N/A
shim008798	5.10922	6.16457	1.07981e-296	core	#N/A	1	singleton	#N/A	#N/A	#N/A	Metallo-beta-lactamase superfamily
shim008834	2.96384	3.65539	2.13158e-50	core	#N/A	1	singleton	#N/A	#N/A	#N/A	Carboxylesterase family
shim008847	1.19396	5.22443	9.75725e-41	core	#N/A	1	singleton	#N/A	#N/A	#N/A	#N/A
shim008856	2.27216	1.82251	1.68287e-30	core	#N/A	1	singleton	#N/A	#N/A	#N/A	#N/A
shim008900	1.4998	0.976957	6.79661e-12	core	#N/A	1	singleton	#N/A	#N/A	#N/A	NA
shim008901	1.29205	2.16007	5.62503e-17	core	#N/A	1	singleton	#N/A	#N/A	#N/A	#N/A
shim008902	2.07247	0.6453	1.25208e-13	core	#N/A	1	singleton	#N/A	#N/A	#N/A	#N/A
shim008904	2.45743	3.00095	1.60883e-63	core	#N/A	1	singleton	#N/A	#N/A	#N/A	NA
shim008907	1.07764	0.259604	6.6361e-07	core	#N/A	1	singleton	#N/A	#N/A	#N/A	#N/A
shim008910	2.32854	3.28305	2.86348e-40	core	#N/A	1	singleton	#N/A	#N/A	#N/A	#N/A
shim009007	1.34543	2.34717	7.88009e-17	core	#N/A	1	singleton	#N/A	#N/A	#N/A	#N/A
shim009008	1.41961	2.25118	3.38888e-18	core	#N/A	1	singleton	#N/A	#N/A	#N/A	#N/A
shim009009	1.58757	1.53541	2.85667e-25	core	#N/A	1	singleton	#N/A	#N/A	#N/A	#N/A
shim009096	1.25503	6.21479	7.26658e-62	core	#N/A	1	singleton	#N/A	#N/A	#N/A	Component of LSm protein complexes, which are involved in RNA processing and may function in a chaperone-like manner, facilitating the efficient association of RNA processing factors with their substrates. Component of the cytoplasmic LSM1-LSM7 complex, which is thought to be involved in mRNA degradation by activating the decapping step in the 5'-to-3' mRNA decay pathway. Component of the nuclear…
shim009134	1.14918	8.39936	5.34834e-30	core	#N/A	1	singleton	#N/A	#N/A	#N/A	60S ribosomal protein l38
shim009234	2.44867	7.08106	3.76573e-59	core	#N/A	1	singleton	#N/A	#N/A	#N/A	#N/A
shim009270	1.22735	3.70679	4.34541e-36	core	#N/A	1	singleton	#N/A	#N/A	#N/A	#N/A
shim009311	2.53921	1.14163	2.43447e-19	core	#N/A	1	singleton	#N/A	#N/A	#N/A	NA
shim009312	5.4216	9.4194	2.91495e-103	core	#N/A	1	singleton	#N/A	#N/A	#N/A	#N/A
shim009427	1.60845	4.25948	1.98223e-48	core	#N/A	1	singleton	#N/A	#N/A	#N/A	phosphoribosyl-aminoimidazole carboxylase
shim009459	3.76075	7.8107	5.50814e-184	core	#N/A	1	singleton	#N/A	#N/A	#N/A	#N/A
shim009460	1.00996	4.93837	1.65508e-29	core	#N/A	1	singleton	#N/A	#N/A	#N/A	#N/A
shim009486	1.2438	0.961548	8.64263e-12	core	#N/A	1	singleton	#N/A	#N/A	#N/A	#N/A
shim009538	1.81191	5.65093	1.09624e-40	core	#N/A	1	singleton	#N/A	#N/A	#N/A	Dehydrogenase
shim009554	2.33526	8.64393	2.54669e-49	core	#N/A	1	singleton	#N/A	#N/A	#N/A	Lipase (class 3)
shim009594	2.82145	1.52108	6.37203e-51	core	#N/A	1	singleton	#N/A	#N/A	#N/A	Carboxylesterase family
shim009610	1.13804	8.3726	1.22718e-28	core	#N/A	1	singleton	#N/A	#N/A	#N/A	#N/A
shim009657	5.30521	4.18853	1.98729e-212	core	#N/A	1	singleton	#N/A	#N/A	#N/A	short chain dehydrogenase
shim009670	1.5853	2.49933	1.86557e-12	core	#N/A	1	singleton	#N/A	#N/A	#N/A	#N/A
shim009684	1.28526	1.21277	1.11819e-14	core	#N/A	1	singleton	#N/A	#N/A	#N/A	Required for the first step of diphthamide biosynthesis, the transfer of 3-amino-3-carboxypropyl from S-adenosyl-L- methionine to a histidine residue. Diphthamide is a post- translational modification of histidine which occurs in elongation factor 2
shim009691	1.07944	3.36055	5.65444e-24	core	#N/A	1	singleton	#N/A	#N/A	#N/A	NA
shim009717	1.43173	4.82071	8.2343e-41	core	#N/A	1	singleton	#N/A	#N/A	#N/A	NA
shim009730	1.06838	3.7128	2.2223e-25	core	#N/A	1	singleton	#N/A	#N/A	#N/A	amino acid transporter
shim009739	2.87381	4.72329	6.95811e-139	core	#N/A	1	singleton	#N/A	#N/A	#N/A	#N/A
shim009742	2.57858	8.05752	3.30135e-89	core	#N/A	1	singleton	#N/A	#N/A	#N/A	#N/A
shim009821	1.41762	3.53263	6.75809e-32	core	#N/A	1	singleton	#N/A	#N/A	#N/A	ornithine carbamoyltransferase
shim009932	1.44378	4.50177	1.72856e-23	core	#N/A	1	singleton	#N/A	#N/A	#N/A	Glycoside hydrolase family 18 protein
shim000006	2.70582	8.1624	4.32932e-156	core	OG220_1	1	root	lacE000143	lacJ000219	shas001059	Exoglycosidase that cleaves the single beta-linked mannose residue from the non-reducing end of all N-linked glycoprotein oligosaccharides. Involved in the degradation of mannan and galactomannan
shim000195	1.64408	7.01226	2.25648e-46	core	OG170_4	1	root	lacE006728	lacJ005969	shas008472	NA
shim000200	2.47571	7.01048	8.17075e-111	core	OG315_1	1	root	lacE006723	lacJ005964	shas008467	beta-hexosaminidase
shim000484	1.45327	1.48678	4.42846e-17	core	OG402_2	1	root	NONE	lacJ004703	shas007603	Lipase (class 3)
shim000521	1.03189	7.41496	9.20151e-36	core	OG314_1	1	root	lacE006622	lacJ006188	shas004853	glutamate carboxypeptidase
shim000731	3.38756	7.12651	1.48581e-177	core	OG128_3	1	root	lacE003714	lacJ001358	shas002937	Allantoate permease
shim000842	1.0376	5.59293	8.07568e-21	core	OG392_3	1	root	NONE	NONE	shas002265	NA
shim000938	1.11	5.6477	2.20134e-24	core	OG54_1	1	root	lacE000147	lacJ000223	shas001063	transporter
shim000946	2.55937	10.0161	8.87581e-112	core	OG275_1	1	root	lacE003974	lacJ004596	shas010384	FAD-binding domain
shim001006	1.56242	4.85613	9.59376e-47	core	OG243_1	1	root	lacE001329	lacJ006373	shas010895	Carbohydrate esterase family 8 protein
shim001009	2.19056	5.11903	6.55524e-36	core	OG243_2	1	root	lacE001332	lacJ006370	shas006824	Carbohydrate esterase family 8 protein
shim001040	1.55982	6.75424	4.32034e-24	core	OG365_1	1	root	lacE001364	lacJ004132	shas006795	transcription factor
shim001364	2.60048	7.91142	5.79587e-161	core	OG377_2	1	root	lacE002488	lacJ001502	shas001484	NA
shim001448	1.60287	5.90536	1.62693e-70	core	OG88_4	1	root	lacE002005	lacJ002910	shas007485	permease
shim001587	3.70774	8.14371	1.68463e-216	core	OG258_2	1	root	lacE006094	lacJ005559	shas007875	NA
shim001619	2.12988	8.29547	3.47254e-84	core	OG268_1	1	root	lacE003406	lacJ010815	shas009952	Amidohydrolase family
shim001706	1.10633	8.81245	9.33265e-39	core	OG247_1	1	root	lacE001475	lacJ002788	shas002063	Mandelate racemase muconate lactonizing enzyme family protein
shim001860	1.01306	5.41783	1.39676e-47	core	OG332_2	1	root	lacE007932	lacJ008735	shas008450	NADH flavin oxidoreductase NADH oxidase family protein
shim001981	1.40708	8.24657	8.79215e-61	core	OG299_2	1	root	lacE005482	lacJ004848	shas004073	Key enzyme for ketone body catabolism. Transfers the CoA moiety from succinate to acetoacetate. Formation of the enzyme-CoA intermediate proceeds via an unstable anhydride species formed between the carboxylate groups of the enzyme and substrate (By similarity)
shim002348	1.52162	4.15389	1.01929e-54	core	OG39_3	1	root	lacE008653	lacJ009902	shas007663	DUF895 domain membrane protein
shim002383	3.00905	4.97454	1.0077e-144	core	OG143_5	1	root	lacE000356	lacJ001247	shas007127	peptide transporter mtd1
shim002396	2.4536	6.36862	4.80208e-80	core	OG42_1	1	root	lacE003371	lacJ003231	shas003970	Carboxylesterase family
shim002424	1.97305	6.05356	5.1272e-80	core	OG333_1	1	root	lacE007970	lacJ007600	shas004883	Dehydrogenase E1 component
shim002440	1.17446	6.36905	1.38257e-53	core	OG282_1	1	root	lacE004242	lacJ002427	shas005122	NA
shim002493	1.32105	7.55681	3.36033e-30	core	OG267_1	1	root	lacE003315	lacJ000790	shas002779	Acetamidase
shim002494	3.04629	6.68728	5.02853e-134	core	OG267_2	1	root	lacE003316	lacJ000789	shas002780	Acetamidase
shim002708	2.90301	9.77722	3.98546e-219	core	OG109_4	1	root	lacE001617	lacJ000498	shas001969	OPT oligopeptide transporter protein
shim002747	1.50931	5.3429	5.03017e-34	core	OG313_1	1	root	lacE006463	lacJ006957	shas005878	Serine carboxypeptidase
shim002767	2.91924	8.54444	4.28189e-197	core	OG525_1	1	root	lacE007984	lacJ007469	NONE	cellobiose dehydrogenase
shim002782	1.57708	5.84975	1.98669e-95	core	OG317_2	1	root	lacE007543	lacJ005698	shas005535	Aminopeptidase that preferentially cleaves tripeptides. Also has low epoxide hydrolase activity (in vitro). Can hydrolyze an epoxide moiety of LTA(4) to form LTB(4) (in vitro) (By similarity)
shim002796	2.5984	5.32764	3.19169e-71	core	OG123_2	1	root	lacE002635	lacJ000663	shas002653	(Mfs) transporter
shim002833	1.69764	7.61771	2.71526e-118	core	OG191_3	1	root	lacE002735	lacJ002036	shas002220	Phenylacetyl-CoA ligase
shim003088	1.24997	6.3918	3.67745e-43	core	OG395_1	1	root	lacE003786	lacJ002268	shas005393	domain protein
shim003236	1.53404	8.00367	1.10348e-73	core	OG405_2	1	root	lacE004889	lacJ004213	NONE	nitrogen regulatory protein
shim003265	2.79212	7.14634	1.0362e-122	core	OG184_3	1	root	lacE005885	lacJ005407	shas006220	salicylate hydroxylase
shim003266	2.60206	4.58688	2.42269e-70	core	OG225_2	1	root	lacE005884	lacJ005406	shas006221	Amidase
shim003381	4.1548	4.97219	2.54732e-266	core	OG42_5	1	root	lacE001009	lacJ005760	shas008500	Carboxylesterase family
shim003382	6.02242	6.56034	5.71143e-144	core	OG42_4	1	root	lacE001008	lacJ005761	shas008499	Carboxylesterase family
shim003449	1.18577	8.50603	4.91362e-21	core	OG86_2	1	root	lacE008161	lacJ004827	shas003734	Aldehyde dehydrogenase
shim003548	3.3519	8.72105	1.64643e-217	core	OG86_3	1	root	lacE008475	lacJ009115	shas001381	Aldehyde dehydrogenase
shim003580	1.04661	6.22091	3.87109e-54	core	OG15_18	1	root	lacE007999	lacJ010144	shas003538	NRPS-like enzyme
shim003585	1.61208	6.47824	5.10278e-93	core	OG315_2	1	root	lacE007344	lacJ007956	shas003755	beta-hexosaminidase
shim003631	1.05817	0.491406	2.72894e-05	core	OG263_2	1	root	lacE005891	lacJ005525	shas008072	The proteasome is a multicatalytic proteinase complex which is characterized by its ability to cleave peptides with Arg, Phe, Tyr, Leu, and Glu adjacent to the leaving group at neutral or slightly basic pH. The proteasome has an ATP-dependent proteolytic activity (By similarity)
shim003644	5.30031	7.72751	9.67982e-260	core	OG288_2	1	root	lacE009454	lacJ006862	shas009850	Endo-1,4-mannanase, a crucial enzyme for depolymerization of seed galactomannans and wood galactoglucomannans (By similarity)
shim003718	3.26014	8.22285	8.35474e-196	core	OG288_1	1	root	lacE004695	lacJ004301	shas006735	Endo-1,4-mannanase, a crucial enzyme for depolymerization of seed galactomannans and wood galactoglucomannans (By similarity)
shim003777	1.35481	3.74035	3.48165e-21	core	OG43_2	1	root	lacE007921	lacJ008295	shas008006	oligopeptide transporter
shim003841	4.40056	8.90344	0	core	OG130_3	1	root	lacE008256	lacJ008084	shas000916	Beta-glucosidases are one of a number of cellulolytic enzymes involved in the degradation of cellulosic biomass. Catalyzes the last step releasing glucose from the inhibitory cellobiose
shim004022	3.42415	6.43481	5.77183e-284	core	OG123_1	1	root	lacE001834	lacJ001972	shas007299	(Mfs) transporter
shim004049	1.75806	4.45277	2.59839e-80	core	OG80_4	1	root	lacE003923	lacJ006157	shas008920	acyl-CoA dehydrogenase
shim004052	1.28382	1.68007	1.99581e-17	core	OG31_7	1	root	lacE001226	lacJ002210	shas002906	Cytochrome p450
shim004362	1.4056	9.53286	7.70435e-46	core	OG349_2	1	root	lacE009359	lacJ008056	shas008139	Inherit from KOG: alpha-galactosidase
shim004390	2.67249	7.18275	6.58394e-160	core	OG160_2	1	root	lacE007502	lacJ007442	shas008906	Cytochrome P450
shim004483	1.02901	6.15232	3.81383e-41	core	OG341_1	1	root	lacE008771	lacJ009697	shas008535	Cytochrome p450
shim004543	4.49261	7.5376	4.24452e-289	core	OG334_1	1	root	lacE007987	lacJ007465	shas008693	chitinase
shim004588	3.19088	7.08064	1.91134e-172	core	OG130_2	1	root	lacE004649	lacJ004403	shas008564	Beta-glucosidases are one of a number of cellulolytic enzymes involved in the degradation of cellulosic biomass. Catalyzes the last step releasing glucose from the inhibitory cellobiose
shim004625	2.99317	6.4289	6.14121e-12	core	OG188_3	1	root	lacE002362	lacJ002328	shas006788	Oxalate decarboxylase
shim004631	2.05045	6.94463	1.14883e-130	core	OG60_1	1	root	lacE000332	lacJ009183	shas007499	monooxygenase
shim004652	3.10889	9.87743	2.05935e-155	core	OG259_2	1	root	lacE003670	lacJ001780	shas005382	Dihydroxy-acid dehydratase
shim004699	3.58387	7.58821	1.36575e-247	core	OG49_12	1	root	lacE002987	lacJ001607	shas003247	Cytochrome P450
shim004811	1.14019	5.65074	6.68982e-49	core	OG360_2	1	root	lacE000834	lacJ000971	shas001233	Carnitine acyl carnitine carrier
shim004843	3.39277	6.79521	2.04892e-238	core	OG415_1	1	root	lacE005933	lacJ005118	NONE	MaoC like domain
shim004844	1.48382	7.70425	1.55272e-57	core	OG415_2	1	root	lacE005934	lacJ005117	shas004337	Multifunctional beta-oxidation protein
shim004849	4.18307	6.06925	2.46984806668426e-311	core	OG269_1	1	root	lacE003428	lacJ005009	shas006389	homoserine acetyltransferase family protein
shim004850	3.7541	4.9947	2.10233e-88	core	OG269_2	1	root	lacE003429	lacJ005010	shas006388	homoserine acetyltransferase family protein
shim004885	1.58799	4.04404	2.60358e-63	core	OG316_1	1	root	lacE006750	lacJ005454	shas007441	Major Facilitator Superfamily
shim004888	1.952	5.65067	3.63914e-118	core	OG316_2	1	root	lacE006753	lacJ005457	shas007444	Major Facilitator Superfamily
shim004903	3.51206	9.06681	1.76354e-105	core	OG287_1	1	root	lacE004508	lacJ003696	shas010148	Cytochrome b2
shim004942	1.5976	3.81131	5.15068e-37	core	OG337_2	1	root	lacE008630	lacJ008883	shas000078	Alpha-L-rhamnosidase
shim004967	1.15218	6.49246	2.2009e-39	core	OG261_1	1	root	lacE002659	lacJ000333	shas004539	Alpha-N-acetylglucosaminidase
shim004997	2.76206	7.08782	5.88798e-270	core	OG303_2	1	root	lacE009740	lacJ009158	shas003955	Sugar (and other) transporter
shim005106	1.81363	9.26825	1.38462e-51	core	OG89_6	1	root	lacE010109	lacJ008404	shas003297	Cytochrome p450
shim005163	1.91061	6.22303	2.92523e-120	core	OG180_1	1	root	lacE000599	lacJ005735	shas001923	GMC oxidoreductase
shim005208	1.3131	6.53579	1.6823e-59	core	OG49_11	1	root	lacE005965	lacJ005817	shas007786	Cytochrome P450
shim005255	2.05884	7.83098	4.06484e-24	core	OG57_5	1	root	lacE005329	lacJ010456	shas004064	glycoside hydrolase family 55 protein
shim005404	2.87004	7.18905	8.90823e-146	core	OG229_1	1	root	lacE000634	lacJ006914	shas010494	D-lactate dehydrogenase
shim005413	3.47168	8.14185	1.15012e-280	core	OG130_1	1	root	lacE003475	lacJ002632	shas001771	Beta-glucosidases are one of a number of cellulolytic enzymes involved in the degradation of cellulosic biomass. Catalyzes the last step releasing glucose from the inhibitory cellobiose
shim005424	1.73411	9.07395	1.40811e-16	core	OG336_1	1	root	lacE008268	lacJ009926	shas002973	Acetamidase
shim005445	1.91003	6.76705	6.04733e-66	core	OG80_3	1	root	lacE002775	lacJ004512	shas001313	acyl-CoA dehydrogenase
shim005480	3.60347	6.16431	5.64556e-254	core	OG222_2	1	root	lacE004155	lacJ000014	shas004027	)-reductase
shim005571	1.99958	2.97999	1.06384e-18	core	OG33_2	1	root	lacE004101	lacJ003511	shas002434	Pro-kuma_activ
shim005577	3.4421	7.07928	4.39878e-245	core	OG33_1	1	root	lacE004108	lacJ003505	shas002426	Pro-kuma_activ
shim005720	1.54573	5.48196	9.77016e-39	core	OG53_6	1	root	lacE009135	lacJ004194	shas005063	Cytochrome p450
shim005759	1.83344	7.52332	5.82551e-57	core	OG236_1	1	root	lacE000904	lacJ001406	shas000731	transporter
shim005775	4.63449	9.58515	1.66739e-128	core	OG325_2	1	root	lacE007309	lacJ006715	shas009179	Voltage-gated potassium channel
shim005776	3.67896	9.47351	2.51204e-206	core	OG325_1	1	root	lacE007308	lacJ006716	shas009180	Voltage-gated potassium channel
shim005843	2.9008	8.98574	4.3362e-217	core	OG146_3	1	root	lacE004575	lacJ004390	shas006851	AAA family ATPase
shim005914	2.1639	5.54369	1.5793e-143	core	OG134_2	1	root	lacE006339	lacJ003047	shas003196	NA
shim005916	2.05999	6.71792	4.46567e-186	core	OG134_3	1	root	lacE006341	lacJ003045	shas003199	NA
shim006156	2.15957	3.21277	1.90589e-61	core	OG340_1	1	root	lacE008745	lacJ005645	shas010282	Dehydrogenase
shim006429	1.62179	6.69593	1.09749e-98	core	OG185_3	1	root	lacE001820	lacJ001986	shas008178	endoglucanase family 5 glycoside hydrolase
shim006507	5.63994	9.81858	4.69318e-284	core	OG61_10	1	root	lacE006004	lacJ008248	shas007618	o-methyltransferase
shim006555	1.58556	7.02697	7.65241e-83	core	OG60_4	1	root	lacE007655	lacJ008322	shas006896	monooxygenase
shim006581	3.98303	7.98955	1.21431e-133	core	OG128_1	1	root	lacE003004	lacJ003287	shas001131	Allantoate permease
shim006583	1.52361	6.93255	1.55396e-84	core	OG265_1	1	root	lacE003006	lacJ003285	shas001129	Aromatic amino acid aminotransferase
shim006591	3.47937	7.09182	2.25875e-101	core	OG230_2	1	root	lacE000681	lacJ004222	shas004463	transporter
shim006637	2.45892	8.35904	4.07929e-45	core	OG14_19	1	root	lacE008908	lacJ008965	shas006646	ATP-dependent bile acid permease
shim006749	2.40646	8.43509	7.25522e-105	core	OG78_3	1	root	lacE004731	lacJ002867	shas003588	Oxidoreductase, 2OG-Fe(II) oxygenase family
shim006799	2.25188	6.47756	2.81251e-120	core	OG71_5	1	root	lacE008662	lacJ010233	shas009684	Major Facilitator Superfamily
shim006940	1.95031	8.94345	3.34297e-102	core	OG39_8	1	root	lacE000751	lacJ000274	shas002400	DUF895 domain membrane protein
shim006954	1.69592	11.395	9.8303e-16	core	OG367_1	1	root	lacE001582	NONE	shas007163	formate dehydrogenase
shim007110	1.41966	6.79378	4.92883e-59	core	OG151_1	1	root	lacE005751	lacJ003644	shas007527	monooxygenase
shim007211	1.3996	4.65375	5.62536e-32	core	OG19_14	1	root	lacE006358	lacJ007728	shas001624	FAD binding monooxygenase
shim007334	1.8514	6.22179	4.07623e-84	core	OG82_3	1	root	lacE005651	lacJ002363	shas000177	Beta-glucosidases are one of a number of cellulolytic enzymes involved in the degradation of cellulosic biomass. Catalyzes the last step releasing glucose from the inhibitory cellobiose (By similarity)
shim007579	2.44356	6.48891	1.55648e-244	core	OG88_3	1	root	lacE004845	lacJ002130	shas007676	permease
shim007627	2.05353	8.76708	8.15562e-113	core	OG112_4	1	root	lacE006689	lacJ006619	shas007553	Serine carboxypeptidase S28
shim007834	5.60778	8.90974	0	core	OG166_1	1	root	lacE005217	lacJ007193	shas000101	glycoside hydrolase family 16 protein
shim007964	3.27829	6.33605	2.46399e-118	core	OG183_3	1	root	lacE010693	lacJ007211	shas009221	Aldehyde dehydrogenase
shim007999	1.2664	5.20326	4.09812e-22	core	OG274_1	1	root	lacE003880	lacJ000632	shas001239	Exo-polygalacturonase
shim008037	3.8575	6.83774	8.5401e-92	core	OG43_3	1	root	lacE001747	lacJ005942	shas002825	oligopeptide transporter
shim008114	3.05579	7.64428	4.47427e-158	core	OG542_1	1	root	lacE009524	lacJ009331	shas002807	conserved hypothetical protein
shim008292	1.2385	6.54269	1.46672e-78	core	OG127_2	1	root	lacE003485	lacJ002621	shas005949	monooxygenase
shim008293	1.38187	4.93189	8.85478e-48	core	OG127_3	1	root	lacE003484	lacJ002622	shas005950	monooxygenase
shim008432	4.32338	8.69741	1.85071e-264	core	OG57_4	1	root	lacE003181	lacJ007216	shas006208	glycoside hydrolase family 55 protein
shim008478	1.76203	6.60922	1.33941e-51	core	OG80_1	1	root	lacE002761	lacJ009109	shas001297	acyl-CoA dehydrogenase
shim008660	2.3707	8.98063	1.1504e-63	core	OG135_1	1	root	lacE006032	lacJ001756	shas000455	aryl-alcohol dehydrogenase
shim008661	2.89462	8.88578	1.74618e-182	core	OG135_2	1	root	lacE006041	lacJ001764	shas000445	aryl-alcohol dehydrogenase
shim008667	2.43549	7.16725	2.88932e-107	core	OG135_3	1	root	lacE006033	lacJ001757	shas000454	aryl-alcohol dehydrogenase
shim008710	2.94656	7.44706	7.99568e-192	core	OG204_3	1	root	lacE008071	lacJ008159	shas009552	Sphingomyelin phosphodiesterase
shim008784	1.88089	5.08106	7.1343e-57	core	OG53_2	1	root	lacE005715	lacJ002837	shas001691	Cytochrome p450
shim008870	6.98011	10.5327	0	core	OG99_5	1	root	lacE002348	lacJ002344	shas009574	hexose transporter
shim008933	2.35037	9.02649	1.11899e-72	core	OG507_2	1	root	NONE	NONE	shas010507	Acetohydroxy acid isomeroreductase, catalytic domain
shim008999	1.53188	9.15451	1.90264e-63	core	OG43_1	1	root	lacE000531	lacJ006077	shas002482	oligopeptide transporter
shim009102	4.39517	9.11584	8.25034e-307	core	OG33_3	1	root	lacE004100	lacJ003512	shas002435	Pro-kuma_activ
shim009103	1.36582	5.38312	6.55625e-72	core	OG33_30	1	root	lacE004098	lacJ003514	shas002437	Pro-kuma_activ
shim009140	2.37418	8.0937	3.56426e-111	core	OG237_1	1	root	lacE001046	lacJ004343	shas000257	transporter
shim009176	1.10529	4.55798	5.30654e-47	core	OG261_2	1	root	lacE006105	lacJ004529	shas003776	Alpha-N-acetylglucosaminidase
shim009398	1.34944	5.61543	4.55774e-62	core	OG43_4	1	root	lacE009808	lacJ009409	shas006606	oligopeptide transporter
shim010125	3.13014	7.18483	1.22201e-162	core	OG331_2	1	root	lacE007887	lacJ008394	shas005110	FAD binding domain
shim010126	2.59299	7.36136	6.19779e-70	core	OG331_1	1	root	lacE007886	lacJ008393	shas005109	FAD binding domain
shim010426	1.20461	3.89759	4.95689e-26	core	OG336_2	1	root	lacE008756	lacJ005264	shas003229	Acetamidase
shim010506	2.60111	7.78902	3.26556e-108	core	OG247_2	1	root	lacE009433	lacJ008047	shas008131	Mandelate racemase muconate lactonizing enzyme family protein
shim010536	1.64481	7.43278	9.75043e-119	core	OG397_1	1	root	lacE004038	lacJ009422	shas009753	Fungal specific transcription factor domain
shim010662	1.06221	4.8724	1.47786e-33	core	OG232_1	1	root	lacE000745	lacJ000266	shas002395	Permease for cytosine/purines, uracil, thiamine, allantoin
shim010663	1.03291	5.66294	1.02858e-50	core	OG39_1	1	root	lacE000746	lacJ000267	shas002396	DUF895 domain membrane protein
shim010991	1.61942	6.13266	2.94811e-92	core	OG6455_1	1	root	lacE008842	lacJ007799	NONE	NA
shim011037	1.43551	3.83761	5.06499e-36	core	OG138_3	1	root	lacE009788	lacJ009401	shas010236	NA
shim011052	1.53108	8.36259	2.54823e-55	core	OG187_1	1	root	lacE002283	lacJ003989	shas003012	carbamoylphosphate synthase
shim011518	2.37152	6.69151	1.91562e-81	core	OG230_1	1	root	lacE000672	lacJ004235	shas004471	transporter
shim012749	2.79344	8.34468	6.43421e-76	core	OG61_9	1	root	lacE008794	lacJ007306	shas009499	o-methyltransferase
shim013250	1.0616	7.49242	1.33469e-38	core	OG681_1	1	root	lacE003562	lacJ003434	shas004226	NA
shim000300	1.50132	5.80945	2.49235e-74	core	OG649_2	1	shim	lacE002247	lacJ002500	shas004100	RhoGEF domain
shim000461	2.45835	8.77735	2.96256e-114	core	OG185_1	1	shim	lacE008492	lacJ007845	shas007003	endoglucanase family 5 glycoside hydrolase
shim000783	3.38455	8.01467	1.3011e-169	core	OG196_2	1	shim	lacE005144	lacJ007067	shas005726	#N/A
shim000865	2.27677	4.8672	2.764e-90	core	OG911_2	1	shim	lacE010294	lacJ010213	shas009198	Dopa 4,5-dioxygenase family
shim000928	1.00338	2.17108	1.04196e-13	core	OG688_1	1	shim	lacE003990	lacJ004613	shas006128	KR domain
shim001035	3.74761	6.74516	4.56948e-117	core	OG50_2	1	shim	lacE001358	lacJ007963	shas006800	norsolorinic acid reductase
shim001201	2.48521	3.77718	1.12315e-84	core	OG673_2	1	shim	lacE003172	lacJ001586	shas003397	Major Facilitator Superfamily
shim001344	4.25922	9.76768	5.56079e-234	core	OG618_2	1	shim	lacE001468	lacJ002781	shas002070	glucose transporter
shim001525	1.95073	8.40434	2.6832e-29	core	OG589_2	1	shim	lacE000216	lacJ000062	shas000571	Peptide synthetase
shim001529	3.11533	7.55205	7.64471e-195	core	OG77_6	1	shim	lacE005137	lacJ003972	shas007389	Alcohol oxidase
shim001566	1.30823	0.472098	9.96098e-10	core	OG780_1	1	shim	lacE006930	lacJ002452	shas005148	DUF453 domain protein
shim001617	2.54375	6.94059	2.66219e-79	core	OG677_2	1	shim	lacE003408	lacJ010497	shas009954	conserved hypothetical protein
shim001791	1.09902	5.93928	1.57104e-52	core	OG718_2	1	shim	lacE004806	lacJ004112	shas006538	NAD binding Rossmann fold oxidoreductase
shim001792	1.31172	4.10286	2.59691e-13	core	OG718_1	1	shim	lacE004806	lacJ004112	shas006538	NA
shim001851	1.6389	5.05174	8.78219e-62	core	OG813_2	1	shim	lacE007938	lacJ008741	shas008443	Dehydrogenase
shim001859	6.71374	10.1458	1.38575e-269	core	OG202_1	1	shim	lacE007933	lacJ008736	shas008449	Ferric reductase
shim002204	3.56466	7.25075	1.94725e-220	core	OG746_1	1	shim	lacE005633	lacJ009171	shas011196	Major Facilitator Superfamily
shim002234	1.37473	2.57719	1.31903e-09	core	OG762_2	1	shim	lacE006413	lacJ008206	shas002575	NA
shim002400	1.35047	6.7769	5.40036e-69	core	OG6_41	1	shim	lacE003372	lacJ003232	shas003971	Cytochrome p450
shim002401	2.03472	5.99728	2.733e-86	core	OG6_44	1	shim	lacE003373	lacJ003233	shas003972	Cytochrome p450
shim002479	6.10774	8.93905	0	core	OG181_2	1	shim	lacE000727	lacJ000244	shas002376	Major Facilitator Superfamily
shim002546	1.16794	5.62822	6.62109e-41	core	OG197_2	1	shim	lacE004936	lacJ004672	shas007573	dipeptidylpeptidase
shim002570	2.31089	6.40523	4.28152e-21	core	OG4038_1	1	shim	lacE004675	lacJ004161	NONE	Inherit from NOG: glutathione Stransferase
shim002635	2.30038	4.45066	1.46985e-32	core	OG89_2	1	shim	lacE002199	lacJ003801	shas005983	Cytochrome p450
shim002820	1.37209	6.23938	1.42278e-39	core	OG183_2	1	shim	lacE001139	lacJ003854	shas005029	Aldehyde dehydrogenase
shim002827	3.00861	5.3373	3.9763e-200	core	OG15_19	1	shim	lacE007214	lacJ006768	shas009138	NRPS-like enzyme
shim002828	1.82772	2.94174	1.20258e-39	core	OG15_20	1	shim	lacE007214	lacJ006768	shas009138	NRPS-like enzyme
shim003114	2.1198	6.2975	4.955e-29	core	OG540_1	1	shim	lacE009479	lacJ003209	shas005660	SUR7/PalI family
shim003119	2.61182	3.14584	9.01824e-81	core	OG874_2	1	shim	lacE009483	lacJ003213	shas005663	NA
shim003452	3.27279	6.83068	5.12861e-148	core	OG825_1	1	shim	lacE008158	lacJ004823	shas003737	peptide transporter
shim003562	1.85567	2.86505	5.03352e-39	core	OG736_2	1	shim	lacE005283	lacJ008578	shas003515	#N/A
shim003679	1.48023	5.14365	1.72811e-64	core	OG882_1	1	shim	lacE009652	lacJ009732	shas003539	NA
shim003879	1.47929	4.86514	7.81705e-56	core	OG829_2	1	shim	lacE008233	lacJ007826	shas009121	NA
shim004050	4.49387	6.25235	0	core	OG51_4	1	shim	lacE003897	lacJ007244	shas009843	NA
shim004205	1.55746	7.70007	1.17653e-68	core	OG31_2	1	shim	lacE006919	lacJ007328	shas001442	Cytochrome p450
shim004272	1.72258	7.42554	8.25987e-77	core	OG34_14	1	shim	lacE004054	lacJ007904	shas005314	polyketide synthase
shim004273	2.82643	8.22132	3.81094e-219	core	OG690_2	1	shim	lacE004055	lacJ007905	shas005315	Major Facilitator Superfamily
shim004292	1.00864	4.02856	1.07171e-33	core	OG715_2	1	shim	lacE004742	lacJ000874	shas006077	DNA mismatch repair protein Msh2
shim004383	1.51938	4.92302	6.2957e-65	core	OG630_1	1	shim	lacE001946	lacJ011306	shas009210	isoamyl alcohol oxidase
shim004595	3.54318	7.79431	1.80032e-257	core	OG738_2	1	shim	lacE005347	lacJ011752	shas011479	3-ketoacyl-coA thiolase
shim005046	1.30146	7.18128	1.31715e-39	core	OG894_1	1	shim	lacE009937	lacJ009739	shas009802	Prolyl oligopeptidase family
shim005100	2.01923	8.35289	8.49094e-90	core	OG194_3	1	shim	lacE009849	lacJ001366	shas002946	Dynamin family
shim005634	1.22679	6.63915	4.25881e-33	core	OG6_36	1	shim	lacE003108	lacJ000544	shas002320	Cytochrome p450
shim005679	1.07642	3.79284	1.21897e-25	core	OG616_1	1	shim	lacE001450	lacJ008502	shas002041	asparagine synthetase
shim005681	1.38411	6.02394	1.74005e-82	core	OG164_1	1	shim	lacE003848	lacJ002406	shas000116	Cytochrome p450
shim005736	1.16428	7.47202	3.65107e-46	core	OG180_2	1	shim	lacE007489	lacJ007454	shas009388	GMC oxidoreductase
shim005872	3.31841	6.85422	1.73285e-116	core	OG713_2	1	shim	lacE004567	lacJ004383	shas006846	MFS sugar transporter
shim005935	1.81886	7.30357	9.25621e-70	core	OG6_37	1	shim	lacE003108	lacJ000544	shas002320	Cytochrome p450
shim005995	1.83641	1.77431	4.63845e-25	core	OG18_15	1	shim	lacE003050	lacJ004771	shas006722	Cytochrome P450
shim006275	3.16184	7.16329	6.68945e-258	core	OG26_10	1	shim	lacE007241	lacJ010077	shas011276	Cytochrome P450
shim006319	4.80836	8.32393	0	core	OG99_4	1	shim	lacE002551	lacJ001714	shas008519	hexose transporter
shim006320	6.25033	7.08598	0	core	OG99_3	1	shim	lacE002551	lacJ001714	shas008519	hexose transporter
shim006321	2.7697	6.59961	8.60612e-110	core	OG99_2	1	shim	lacE002549	lacJ001713	shas008518	hexose transporter
shim007011	1.30553	6.00559	9.73045e-31	core	OG5974_2	1	shim	lacE007890	NONE	shas005113	H3
shim007065	2.57785	2.7666	2.59547e-62	core	OG860_2	1	shim	lacE008963	lacJ008005	shas003491	#N/A
shim007187	2.80044	3.65554	1.18323e-130	core	OG147_5	1	shim	lacE002832	lacJ003342	shas009980	Phytanoyl-CoA dioxygenase family protein
shim007337	2.0387	5.84183	2.29577e-101	core	OG184_1	1	shim	lacE001417	lacJ003007	shas002009	salicylate hydroxylase
shim007452	1.7977	5.09149	2.04373e-50	core	OG650_2	1	shim	lacE002255	lacJ005665	shas003038	Asparaginyl-tRNA synthetase
shim007763	3.11198	6.66987	2.88211e-169	core	OG99_1	1	shim	lacE002549	lacJ001713	shas008518	hexose transporter
shim007813	3.86437	2.82752	1.62499e-131	core	OG207_2	1	shim	lacE010458	lacJ008424	shas007629	Glycosyl hydrolase family 71
shim007814	1.52907	5.95002	1.09729e-85	core	OG905_2	1	shim	lacE010174	lacJ008426	shas007628	Inherit from euNOG: Oxidoreductase
shim007815	1.45806	8.45069	5.87936e-38	core	OG904_2	1	shim	lacE010173	lacJ008427	shas007627	NA
shim007816	8.21332	9.95108	0	core	OG903_1	1	shim	lacE010172	lacJ008428	shas007626	YqcI/YcgG family
shim007922	1.59111	5.4706	6.83769e-70	core	OG6_39	1	shim	lacE005324	lacJ000589	shas002278	Cytochrome p450
shim008061	1.3748	6.2001	9.43e-36	core	OG87_3	1	shim	lacE001969	lacJ003106	shas003318	2OG-Fe(II) oxygenase superfamily
shim008274	4.01929	6.88726	3.36399e-161	core	OG181_1	1	shim	lacE000727	lacJ000244	shas002376	Major Facilitator Superfamily
shim008294	1.96098	1.0511	8.89461e-23	core	OG680_1	1	shim	lacE003483	lacJ002623	shas005951	repair protein
shim008557	1.08253	5.28769	9.16483e-39	core	OG810_2	1	shim	lacE007876	lacJ008381	shas005099	Transcription factor
shim008938	1.26585	6.01725	2.24613e-26	core	OG746_2	1	shim	lacE005633	lacJ009171	shas011196	Major Facilitator Superfamily
shim008979	3.12838	4.42227	1.8942e-211	core	OG147_4	1	shim	lacE002832	lacJ003342	shas009980	Phytanoyl-CoA dioxygenase family protein
shim009265	3.03871	6.78319	7.81768e-214	core	OG185_2	1	shim	lacE008492	lacJ007845	shas007003	endoglucanase family 5 glycoside hydrolase
shim009495	7.35308	8.67594	0	core	OG903_2	1	shim	lacE010172	lacJ008428	shas007626	YqcI/YcgG family
shim009496	1.69274	7.64212	1.07642e-41	core	OG904_1	1	shim	lacE010173	lacJ008427	shas007627	NA
shim009498	3.85731	2.40675	2.26245e-98	core	OG207_3	1	shim	lacE010458	lacJ008424	shas007629	Glycosyl hydrolase family 71
shim009646	2.13517	6.58185	4.21704e-124	core	OG671_2	1	shim	lacE003143	lacJ001552	shas007749	ABC transporter
shim009665	1.48387	6.56461	1.17466e-78	core	OG693_2	1	shim	lacE004059	lacJ007756	shas005319	Tryptophan halogenase
shim009836	2.75013	5.16075	4.77746e-143	core	OG911_1	1	shim	lacE010294	lacJ010213	shas009198	Dopa 4,5-dioxygenase family
shim010088	1.07408	3.14819	4.55694e-22	core	OG116_2	1	shim	lacE008367	lacJ004963	shas003839	resistance protein
shim010217	4.32985	7.91821	1.39541e-177	core	OG89_4	1	shim	lacE006340	lacJ003046	shas003198	Cytochrome p450
shim010226	1.93932	1.96164	7.72238e-08	core	OG889_2	1	shim	lacE009806	lacJ009411	shas006604	Contributes to surface hydrophobicity, which is important for processes such as association of hyphae in reproductive structures, dispersal of aerial spores and adhesion of pathogens to host structures
shim010269	2.48716	8.09614	4.11846e-105	core	OG152_3	1	shim	lacE006407	NONE	shas008322	Cytochrome p450
shim010397	1.27249	10.2689	9.59533e-43	core	OG890_2	1	shim	lacE009853	lacJ007492	shas006955	copper radical oxidase variant A
shim010481	2.50117	4.86995	1.15138e-149	core	OG4599_1	1	shim	lacE005640	lacJ009163	NONE	#N/A
shim010717	6.35556	6.48533	2.00457e-212	core	OG540_3	1	shim	lacE009479	lacJ003209	shas005660	SUR7/PalI family
shim010859	2.80406	6.72933	4.54583e-133	core	OG116_4	1	shim	NONE	NONE	shas003448	resistance protein
shim011051	1.80252	5.30932	2.5194e-114	core	OG652_1	1	shim	lacE002282	lacJ003988	shas003013	fructosyl amino acid oxidasesarcosine oxidase
shim011063	1.31665	3.61622	7.89873e-18	core	OG693_1	1	shim	lacE004059	lacJ007756	shas005319	Tryptophan halogenase
shim011075	2.60062	5.35986	1.82713e-206	core	OG49_2	1	shim	lacE008750	lacJ000777	shas005180	Cytochrome P450
shim011168	1.27272	5.05249	3.74728e-51	core	OG493_1	1	shim	lacE004080	lacJ003531	shas002455	NA
shim011564	1.25814	7.0376	9.88527e-27	core	OG148_2	1	shim	lacE011048	lacJ008852	shas008410	alcohol dehydrogenase
shim011582	1.50232	2.46779	4.9206e-23	core	OG309_5	1	shim	lacE006329	lacJ003057	shas003186	BTB/POZ domain
shim011647	2.84445	2.06271	3.82777e-31	core	OG6_13	1	shim	lacE011594	lacJ011200	shas009777	Cytochrome p450
shim011912	1.86371	6.86703	3.93929e-55	core	OG890_1	1	shim	lacE009853	lacJ007492	shas006955	copper radical oxidase variant A
shim012114	1.70344	4.11868	3.67704e-86	core	OG309_1	1	shim	lacE006329	lacJ003057	shas003186	BTB/POZ domain
shim012133	1.27991	7.82117	3.81252e-54	core	OG918_2	1	shim	lacE010712	lacJ010472	shas005788	Cytochrome b5-like Heme/Steroid binding domain
shim012398	3.30025	8.09408	1.09188507730915e-321	core	OG691_1	1	shim	lacE004057	lacJ007907	shas005317	Cytochrome p450
shim012549	1.18287	2.20913	5.11504e-17	core	OG661_2	1	shim	lacE002623	lacJ000675	shas002641	NA
shim012675	1.39799	6.24355	4.60791e-71	core	OG925_1	1	shim	lacE011030	lacJ011398	shas008723	NA
shim012725	1.11705	6.52822	2.04397e-62	core	OG804_2	1	shim	lacE007625	lacJ010887	shas008268	NA
shim013254	1.17032	3.93674	1.47629e-27	core	OG650_1	1	shim	lacE002255	lacJ005665	shas003038	Asparaginyl-tRNA synthetase
shim013289	1.04454	3.97573	2.2508e-35	core	OG932_2	1	shim	lacE011413	lacJ003068	shas003175	Alpha beta hydrolase
shim013577	1.50352	4.48067	1.46613e-74	core	OG932_1	1	shim	lacE011413	lacJ003068	shas003175	Alpha beta hydrolase
shim013663	1.09222	3.46164	2.47438e-23	core	OG653_2	1	shim	lacE002380	lacJ002311	shas006775	Inherit from opiNOG: to UPF0468 protein C16orf80 homolog (Gene trap locus 3 protein)
shim013949	1.10549	3.1554	1.33837e-20	core	OG796_2	1	shim	lacE007409	lacJ010982	shas003109	Fructose-2,6-bisphosphatase
shim013980	1.18888	2.97825	1.44375e-18	core	OG796_1	1	shim	lacE007409	lacJ010982	shas003109	Fructose-2,6-bisphosphatase
shim014259	5.45202	4.2628	8.13761e-119	core	OG540_2	1	shim	lacE009479	lacJ003209	shas005660	SUR7/PalI family
shim014312	2.08901	6.76359	1.54057e-128	core	OG804_1	1	shim	lacE007625	lacJ010887	shas008268	NA
shim000009	1.03189	4.14842	4.39268e-34	core	OG1090_1	1	root	lacE000138	lacJ000214	shas001056	NA
shim000013	1.49646	5.66925	9.12285e-58	core	OG1088_1	1	root	lacE000134	lacJ000210	shas001051	Aromatic amino acid aminotransferase
shim000022	1.79363	4.95173	1.31306e-105	core	OG1079_1	1	root	lacE000125	lacJ000201	shas001042	peroxisomal membrane protein
shim000029	1.29906	5.12278	4.88639e-21	core	OG1071_1	1	root	lacE000117	lacJ000193	shas001034	P-type ATPase
shim000032	2.67554	5.07579	4.04284e-205	core	OG1068_1	1	root	lacE000114	lacJ000190	shas001031	Major Facilitator Superfamily
shim000037	1.15201	2.97742	3.25874e-10	core	OG1063_1	1	root	lacE000109	lacJ000184	shas001025	#N/A
shim000044	3.77762	5.07516	1.95936e-184	core	OG1057_1	1	root	lacE000101	lacJ000177	shas001018	NA
shim000049	1.73833	8.63945	1.78487e-57	core	OG1052_1	1	root	lacE000096	lacJ000172	shas001013	60S ribosomal protein L35
shim000057	1.64855	6.84444	3.98493e-72	core	OG3419_1	1	root	lacE003699	lacJ004285	shas002693	nuclear segregation protein
shim000062	1.68635	6.52237	3.41422e-38	core	OG3414_1	1	root	lacE003694	lacJ004280	shas002688	NA
shim000068	1.42562	5.40779	2.94394e-75	core	OG3407_1	1	root	lacE003687	lacJ004274	shas002682	Adds the third glucose residue to the lipid-linked oligosaccharide precursor for N-linked glycosylation. Transfers glucose from dolichyl phosphate glucose (Dol-P-Glc) onto the lipid-linked oligosaccharide Glc(2)Man(9)GlcNAc(2)-PP-Dol
shim000077	1.44394	8.44513	1.82379e-46	core	OG3400_1	1	root	lacE003680	lacJ004265	shas002673	60S ribosomal protein L5
shim000080	1.34874	3.56648	8.60455e-41	core	OG3397_1	1	root	lacE003677	lacJ004262	shas002670	U3 small nucleolar RNA-associated protein
shim000091	1.45772	7.57285	3.376e-39	core	OG3255_1	1	root	lacE003507	lacJ000999	shas006291	NA
shim000099	1.07917	8.46375	2.41046e-39	core	OG3263_1	1	root	lacE003515	lacJ001007	shas006282	#N/A
shim000109	1.7284	8.27864	4.26012e-61	core	OG3272_1	1	root	lacE003525	lacJ001017	shas006272	RTA1 domain protein
shim000112	1.78807	6.68735	1.24306e-104	core	OG3275_1	1	root	lacE003528	lacJ001020	shas006269	NA
shim000115	1.45273	8.51451	3.04882e-38	core	OG7869_1	1	root	lacE003532	lacJ001023	NONE	60S ribosomal protein L36
shim000131	2.10885	10.1037	5.18484e-116	core	OG2911_1	1	root	lacE002947	lacJ001932	shas002708	glutamine synthetase
shim000140	1.23202	4.73489	5.10437e-58	core	OG2902_1	1	root	lacE002937	lacJ001922	shas002717	60Kd inner membrane protein
shim000141	1.3902	9.01577	1.89779e-36	core	OG2901_1	1	root	lacE002936	lacJ001921	shas002718	60S ribosomal protein L6
shim000165	1.67901	7.09783	4.1755e-91	core	OG2893_1	1	root	lacE002928	lacJ001913	shas002726	uracil phosphoribosyltransferase
shim000168	2.76628	8.07257	4.93705e-132	core	OG2896_1	1	root	lacE002931	lacJ001916	shas002723	NAD binding Rossmann fold oxidoreductase
shim000196	2.9214	4.05235	2.63139e-188	core	OG5273_1	1	root	lacE006727	lacJ005968	shas008471	NA
shim000202	1.03466	8.01423	7.29034e-31	core	OG5268_1	1	root	lacE006721	lacJ005961	shas008465	NA
shim000203	1.08006	2.93283	5.2174e-20	core	OG5267_1	1	root	lacE006720	lacJ005960	shas008464	#N/A
shim000204	1.57853	6.16152	5.56288e-103	core	OG6320_1	1	root	lacE008554	lacJ011170	shas008461	acyl-CoA dehydrogenase
shim000226	1.5505	8.93321	6.73126e-53	core	OG2572_1	1	root	lacE002402	lacJ003549	shas008299	60s ribosomal protein l17
shim000236	1.51269	8.66255	1.57119e-64	core	OG2578_1	1	root	lacE002413	lacJ003559	shas008287	NA
shim000240	1.17682	5.28734	3.61155e-59	core	OG2582_1	1	root	lacE002417	lacJ003563	shas008283	PQ loop repeat protein
shim000242	1.87171	8.04901	1.74308e-115	core	OG2583_1	1	root	lacE002418	lacJ003564	shas008282	NA
shim000269	1.47713	7.00028	1.67954e-91	core	OG4442_1	1	root	lacE005380	lacJ004589	shas010304	argininosuccinate lyase
shim000279	2.04113	9.0845	7.56579e-74	core	OG5167_1	1	root	lacE006568	lacJ005789	shas000685	#N/A
shim000283	1.06808	10.6741	1.95661e-21	core	OG5164_1	1	root	lacE006564	lacJ005793	shas000688	NA
shim000302	2.59511	7.05225	3.03449e-157	core	OG2479_1	1	root	lacE002245	lacJ002498	shas004102	)-reductase
shim000311	1.2538	6.62665	7.38964e-61	core	OG2470_1	1	root	lacE002236	lacJ002489	shas004111	translocation protein (Sec66)
shim000312	1.53047	6.66771	5.31283e-103	core	OG2469_1	1	root	lacE002235	lacJ002487	shas004112	citrate synthase
shim000313	1.06086	7.54299	7.84734e-24	core	OG2468_1	1	root	lacE002234	lacJ002486	shas004113	NA
shim000316	2.3188	4.41001	1.60418e-108	core	OG2466_1	1	root	lacE002231	lacJ002483	shas004116	Fungal specific transcription factor domain
shim000333	1.09892	6.99975	8.11769e-22	core	OG1136_1	1	root	lacE000211	lacJ000057	shas000566	to pirin
shim000337	1.11203	8.74151	1.5685e-30	core	OG1132_1	1	root	lacE000207	lacJ000053	shas000562	RNA binding protein
shim000340	1.80861	7.26577	3.38787e-108	core	OG1130_1	1	root	lacE000204	lacJ000050	shas000559	peroxisomal D3,D2-enoyl-CoA isomerase
shim000346	3.26704	3.24735	2.94086e-85	core	OG1126_1	1	root	lacE000198	lacJ000044	shas000553	#N/A
shim000348	1.22541	8.70376	5.8689e-38	core	OG1124_1	1	root	lacE000196	lacJ000042	shas000551	NA
shim000361	1.08978	5.81653	9.2714e-62	core	OG2126_1	1	root	lacE001676	lacJ001191	shas004298	aspartate-semialdehyde dehydrogenase
shim000363	3.52564	5.09847	1.69993e-97	core	OG2128_1	1	root	lacE001678	lacJ001188	shas004300	NA
shim000366	1.53055	5.83147	3.18108e-102	core	OG2131_1	1	root	lacE001681	lacJ001185	shas004303	NA
shim000367	1.32518	4.82688	8.3235e-68	core	OG7750_1	1	root	lacE001682	lacJ001184	NONE	Pyrophosphatase that hydrolyzes non-canonical purine nucleotides such as inosine triphosphate (ITP), deoxyinosine triphosphate (dITP) or xanthosine 5'-triphosphate (XTP) to their respective monophosphate derivatives. The enzyme does not distinguish between the deoxy- and ribose forms. Probably excludes non-canonical purines from RNA and DNA precursor pools, thus preventing their incorporation int…
shim000374	1.08912	6.09246	2.68923e-62	core	OG2138_1	1	root	lacE001689	lacJ001177	shas004311	methylglutaconyl-CoA hydratase
shim000387	1.5653	6.60924	1.37928e-95	core	OG974_1	1	root	lacE000002	lacJ003497	shas007715	nicotinate-nucleotide pyrophosphorylase
shim000390	1.13834	3.22829	3.0286e-20	core	OG977_1	1	root	lacE000005	lacJ003494	shas007712	NA
shim000403	1.51081	9.84974	1.22716e-30	core	OG988_1	1	root	lacE000018	lacJ003481	shas007699	5-methyltetrahydropteroyltriglutamate-homocysteine methyltransferase
shim000409	1.12324	8.86147	7.21105e-31	core	OG994_1	1	root	lacE000024	lacJ003475	shas007693	60S ribosomal protein l9
shim000414	1.20392	5.63609	1.36884e-53	core	OG999_1	1	root	lacE000030	lacJ003469	shas000953	orotidine 5-phosphate decarboxylase
shim000439	1.26881	5.93556	1.38897e-53	core	OG3297_1	1	root	lacE003553	lacJ003425	shas004236	cofactor for methionyl- and glutamyl-tRNA
shim000440	1.15263	6.48495	2.3773e-46	core	OG3298_1	1	root	lacE003554	lacJ003426	shas004235	Inherit from KOG: oxidoreductase, 2OG-Fe(II) oxygenase family protein
shim000463	1.63229	8.86276	9.52386e-38	core	OG3314_1	1	root	lacE003575	lacJ003447	shas004212	NA
shim000464	1.02026	3.78512	1.85837e-17	core	OG3315_1	1	root	lacE003576	lacJ003448	shas004211	NA
shim000466	3.02058	6.77733	3.22789e-285	core	OG3316_1	1	root	lacE003577	lacJ003449	shas004210	NA
shim000495	1.40877	2.46981	8.79841e-15	core	OG7960_1	1	root	lacE004950	NONE	shas007591	#N/A
shim000496	1.28491	9.63757	2.03626e-47	core	OG4213_1	1	root	lacE004949	lacJ004689	shas007590	Peptidyl-prolyl cis-trans isomerase
shim000518	1.14565	4.72869	7.84578e-35	core	OG5203_1	1	root	lacE006619	lacJ006185	shas004850	Oxidoreductase, 2OG-Fe(II) oxygenase family
shim000519	1.5628	5.74312	2.3139e-44	core	OG5204_1	1	root	lacE006620	lacJ006186	shas004851	Spermine spermidine synthase family protein
shim000525	2.27662	5.69664	8.08696e-112	core	OG5207_1	1	root	lacE006626	lacJ006192	shas004856	GTP cyclohydrolase II
shim000536	1.30915	5.76455	5.38651e-60	core	OG3990_1	1	root	lacE004615	lacJ004438	shas004867	Peroxisomal membrane anchor protein (Pex14p) conserved region
shim000549	4.22396	7.76859	1.64437e-283	core	OG4001_1	1	root	lacE004628	lacJ004425	shas004879	extracellular SCP domain protein Pry1
shim000552	1.21983	2.38994	8.61683e-22	core	OG4004_1	1	root	lacE004631	lacJ004422	shas008547	#N/A
shim000556	1.45789	4.50821	4.26122e-69	core	OG4008_1	1	root	lacE004636	lacJ004418	shas008551	acetyltransferase, GNAT family
shim000558	1.91133	7.18406	7.02028e-102	core	OG4010_1	1	root	lacE004638	lacJ004416	shas008553	Velvet factor
shim000560	1.13433	6.80788	9.70863e-61	core	OG4012_1	1	root	lacE004640	lacJ004414	shas008555	carboxylase, beta
shim000570	1.7568	6.08865	3.15302e-127	core	OG1014_1	1	root	lacE000053	lacJ009453	shas000972	NA
shim000572	1.20847	7.25128	8.73572e-59	core	OG1015_1	1	root	lacE000055	lacJ000131	shas000973	Acetyltransferase (GNAT) family
shim000581	1.25512	5.4664	2.09338e-71	core	OG1023_1	1	root	lacE000063	lacJ000140	shas000981	Importin 11
shim000624	3.09733	7.33687	6.0006e-213	core	OG4971_1	1	root	lacE006250	lacJ001047	shas008394	glutathione s-transferase
shim000636	1.64429	7.98164	3.6938e-58	core	OG4962_1	1	root	lacE006239	lacJ001034	shas008381	DJ-1/PfpI family
shim000644	1.69325	7.3627	2.54108e-61	core	OG4679_1	1	root	lacE005796	lacJ005992	shas006475	Cytochrome P450
shim000647	1.07923	6.46459	1.41755e-49	core	OG6584_1	1	root	lacE009117	lacJ008793	shas006472	Pfam:Mov34
shim000648	3.33585	8.97311	1.02211e-133	core	OG6585_1	1	root	lacE009118	lacJ008794	shas006471	Inherit from KOG: Transmembrane protein 205
shim000651	1.00967	6.99903	1.71594e-28	core	OG6588_1	1	root	lacE009121	lacJ008797	shas006468	Nucleosome assembly protein (NAP)
shim000656	1.15069	7.33165	4.78897e-47	core	OG6822_1	1	root	lacE009549	lacJ012537	shas007117	glycoside hydrolase family 16 protein
shim000663	3.58026	7.63906	5.45169e-202	core	OG6816_1	1	root	lacE009543	lacJ009429	shas007110	hydrolase family 43 protein
shim000679	1.30038	5.90929	6.60795e-91	core	OG1700_1	1	root	lacE001067	lacJ008664	shas000278	haloacid dehalogenase-like hydrolase
shim000692	4.65645	6.34385	0	core	OG6711_1	1	root	lacE009343	lacJ007276	shas007144	Methyltransferase
shim000693	1.41455	5.7958	7.3549e-47	core	OG6712_1	1	root	lacE009344	lacJ007275	shas007146	HMG (high mobility group) box
shim000735	1.70772	7.76134	2.36644e-49	core	OG3430_1	1	root	lacE003717	lacJ001355	shas002934	NA
shim000736	1.18647	6.50556	1.15063e-68	core	OG3431_1	1	root	lacE003718	lacJ001354	shas002933	exosome complex exonuclease
shim000737	1.5879	8.54	1.89139e-43	core	OG3432_1	1	root	lacE003719	lacJ001353	shas002932	60s ribosomal protein l23
shim000755	3.11642	6.61352	1.76425e-241	core	OG7473_1	1	root	lacE011307	lacJ012510	shas012101	NA
shim000761	1.2895	5.80301	8.36938e-64	core	OG4331_1	1	root	lacE005146	lacJ007064	shas005728	Phosphatidyl serine synthase
shim000763	1.74724	8.31828	3.23326e-98	core	OG4332_1	1	root	lacE005151	lacJ007061	shas005731	Inherit from NOG: Transcriptional inhibitor with a significantly increased number of target genes in response to oleate (By similarity)
shim000835	1.91764	5.7816	5.30872e-73	core	OG3346_1	1	root	lacE003621	lacJ000387	shas002258	Redoxin
shim000837	1.16255	4.65563	2.75868e-34	core	OG3345_1	1	root	lacE003619	lacJ000385	shas002260	Acetyltransferase (GNAT) family
shim000848	1.09547	7.21217	4.56895e-52	core	OG3339_1	1	root	lacE003607	lacJ000375	shas002271	metallopeptidase MepB
shim000850	1.2243	8.54507	1.75887e-32	core	OG3337_1	1	root	lacE003605	lacJ000373	shas002273	40S ribosomal protein S19
shim000863	4.70457	6.05893	2.08621e-146	core	OG6567_1	1	root	lacE009080	lacJ008634	shas008234	NA
shim000869	1.13958	7.58847	2.73211e-39	core	OG5255_1	1	root	lacE006702	lacJ006537	shas006437	Aminotransferase
shim000873	1.06795	3.25474	2.29667e-20	core	OG5252_1	1	root	lacE006698	lacJ006542	shas006433	PQ loop repeat protein
shim000917	2.40893	9.06553	2.59323e-65	core	OG3616_1	1	root	lacE004003	lacJ004627	shas006115	NA
shim000919	4.32608	8.92367	2.83002e-189	core	OG3614_1	1	root	lacE004000	lacJ004623	shas006118	Catalyzes endohydrolysis of 1,4-beta-D-glucosidic linkages in xyloglucan with retention of the beta-configuration of the glycosyl residues. Specific for xyloglucan and does not hydrolyze other cell wall components
shim000933	2.16292	7.78964	1.05056e-116	core	OG3604_1	1	root	lacE003986	lacJ004609	shas006132	NA
shim000935	2.79731	6.42092	1.31481e-155	core	OG3602_1	1	root	lacE003984	lacJ004607	shas006134	Fatty acid desaturase
shim000941	1.89188	4.02937	2.25469e-49	core	OG3599_1	1	root	lacE003978	lacJ004600	shas006142	Inherit from NOG: glutathione Stransferase
shim000951	5.92765	5.91956	3.04046e-254	core	OG3592_1	1	root	lacE003969	lacJ004591	shas010389	UDP-galactose 4-epimerase
shim000952	1.04409	3.95898	8.46096e-32	core	OG3591_1	1	root	lacE003968	lacJ004590	shas010390	NA
shim000970	1.9737	7.93479	1.45056e-59	core	OG1275_1	1	root	lacE000399	lacJ002094	shas000879	phosphatase
shim000975	1.53365	4.57727	1.84459e-47	core	OG1277_1	1	root	lacE000403	lacJ002088	shas000875	Imidazoleglycerol-phosphate dehydratase
shim000980	1.80911	7.38061	7.2462e-122	core	OG1282_1	1	root	lacE000408	lacJ002083	shas000870	acyl-CoA synthetase
shim000985	1.18464	7.00403	8.70358e-64	core	OG1287_1	1	root	lacE000414	lacJ002078	shas000864	binding modulator protein Alg2
shim000987	1.14121	4.21869	2.32481e-33	core	OG1289_1	1	root	lacE000418	lacJ002074	shas000862	Involved in the biogenesis of the 60S ribosomal subunit (By similarity)
shim000988	2.30704	4.8311	7.57097e-112	core	OG1290_1	1	root	lacE000419	lacJ002073	shas000861	Inherit from KOG: Haloacid dehalogenase-like hydrolase
shim001001	1.09429	8.1994	3.95739e-38	core	OG1299_1	1	root	lacE000434	lacJ002059	shas000847	Hydroxyacylglutathione hydrolase
shim001007	1.06951	5.50902	8.90024e-19	core	OG1869_1	1	root	lacE001330	lacJ006372	shas006826	#N/A
shim001008	2.89518	6.07666	2.70519e-124	core	OG1870_1	1	root	lacE001331	lacJ006371	shas006825	Glycoside hydrolase
shim001014	1.13744	5.45724	1.27882e-57	core	OG1874_1	1	root	lacE001336	lacJ006366	shas006820	Electron transfer flavoprotein
shim001032	2.03772	9.27496	5.79376e-54	core	OG1890_1	1	root	lacE001356	lacJ007965	shas006802	conserved hypothetical protein
shim001054	1.14395	4.30048	9.30653e-38	core	OG1749_1	1	root	lacE001152	lacJ005678	shas000010	DUF6 domain protein
shim001076	1.72021	5.03284	5.69809e-58	core	OG6784_1	1	root	lacE009470	lacJ009230	shas003122	alpha/beta hydrolase fold
shim001082	2.67886	5.89257	4.42724e-83	core	OG6786_1	1	root	lacE009473	lacJ009233	shas003125	NA
shim001090	2.17929	6.52868	7.34098e-167	core	OG6765_1	1	root	lacE009446	lacJ007430	shas003132	C6 transcription factor
shim001101	2.36485	4.86411	3.82337e-77	core	OG8633_1	1	root	NONE	lacJ007418	shas003143	#N/A
shim001108	2.65763	8.46882	9.57459e-165	core	OG3286_1	1	root	lacE003541	lacJ003413	shas004248	Isocitrate lyase
shim001141	1.48605	6.97299	2.10814e-77	core	OG1188_1	1	root	lacE000269	lacJ000113	shas000622	#N/A
shim001143	1.25299	8.76726	1.55768e-37	core	OG1190_1	1	root	lacE000271	lacJ000115	shas000624	60S ribosomal protein l26
shim001158	2.29464	6.55135	3.26416e-111	core	OG6395_1	1	root	lacE008676	lacJ008329	shas000638	monooxygenase
shim001161	1.46197	8.42239	1.56446e-64	core	OG6398_1	1	root	lacE008679	lacJ008332	shas000641	GTP-binding nuclear protein
shim001164	1.29273	6.58226	1.73775e-53	core	OG6399_1	1	root	lacE008680	lacJ008333	shas000642	MFS drug transporter
shim001166	1.10778	6.51776	1.74576e-13	core	OG6401_1	1	root	lacE008682	lacJ008335	shas000644	#N/A
shim001202	3.94451	4.32773	1.58988e-70	core	OG3063_1	1	root	lacE003171	lacJ001585	shas003398	aminopeptidase
shim001206	1.64074	4.2896	8.15574e-24	core	OG3060_1	1	root	lacE003167	lacJ001581	shas003404	Specific in hydrolyzing the terminal glycosidic bond of polygalacturonic acid and oligogalacturonates (By similarity)
shim001268	1.19003	5.24136	1.17201e-57	core	OG3863_1	1	root	lacE004413	lacJ009282	shas005817	phosphodiesterase
shim001283	1.19971	9.82729	1.23116e-30	core	OG5498_1	1	root	lacE007077	lacJ006131	shas005801	tetraspanin
shim001286	1.11971	8.87601	4.20754e-42	core	OG4110_1	1	root	lacE004780	lacJ003302	shas003154	Controls reversibly actin polymerization and depolymerization in a pH-sensitive manner. It has the ability to bind G- and F-actin in a 1 1 ratio of cofilin to actin. Binding to F-actin is regulated by tropomyosin. It is the major component of intranuclear and cytoplasmic actin rods. Required for accumulation of actin at the cell division site via depolymerizing actin at the cell ends. In associat…
shim001290	1.00424	5.52149	1.85388e-41	core	OG4106_1	1	root	lacE004776	lacJ003307	shas003159	Inherit from opiNOG: ddb1 and cul4 associated factor
shim001300	5.94559	9.21226	0	core	OG4098_1	1	root	lacE004765	lacJ003317	shas003169	NA
shim001303	2.99123	7.13368	2.47009e-184	core	OG4095_1	1	root	lacE004762	lacJ003320	shas003172	Oxidoreductase family, NAD-binding Rossmann fold
shim001311	1.55785	5.96502	4.9345e-58	core	OG5382_1	1	root	lacE006902	lacJ009746	shas001459	Ran GTPase activating protein 1
shim001315	1.5211	7.56651	1.16384e-56	core	OG5386_1	1	root	lacE006906	lacJ009750	shas001455	Mob1/phocein family
shim001346	1.00664	7.67718	2.14119e-36	core	OG1967_1	1	root	lacE001469	lacJ002782	shas002069	prolyl-tRNA synthetase
shim001352	1.47419	3.52801	8.8046e-46	core	OG2613_1	1	root	lacE002476	lacJ001490	shas001474	acid phosphatase
shim001358	1.05002	3.43756	8.69831e-25	core	OG2618_1	1	root	lacE002482	lacJ001496	shas001480	NA
shim001376	1.50171	10.7284	2.73038e-36	core	OG2454_1	1	root	lacE002218	lacJ002470	shas004129	Trehalose synthase
shim001381	4.42015	7.51937	1.4915e-282	core	OG8905_1	1	root	NONE	NONE	shas004134	#N/A
shim001383	4.73204	5.75205	4.68086e-200	core	OG2448_1	1	root	lacE002210	lacJ002463	shas004137	NA
shim001391	2.24573	5.92699	1.20626e-115	core	OG3933_1	1	root	lacE004519	lacJ005273	shas008641	Cytochrome p450
shim001392	1.07125	5.98602	5.48805e-51	core	OG3934_1	1	root	lacE004520	lacJ005274	shas008640	Etoposide-induced protein 2.4 (EI24)
shim001393	1.3427	4.57927	3.07867e-53	core	OG3935_1	1	root	lacE004521	lacJ005275	shas008639	tRNA-splicing endonuclease subunit sen-34
shim001394	1.64713	7.05015	9.17572e-132	core	OG3936_1	1	root	lacE004522	lacJ005276	shas008638	GDSL lipase acylhydrolase family protein
shim001415	2.43607	5.86465	3.45205e-97	core	OG1096_1	1	root	lacE000152	lacJ003172	shas006564	NA
shim001430	1.74424	4.79183	3.99487e-59	core	OG4201_1	1	root	lacE004920	lacJ005912	shas005885	alpha/beta hydrolase fold
shim001435	1.85086	4.43328	4.34903e-44	core	OG4202_1	1	root	lacE004922	lacJ005910	shas005883	#N/A
shim001446	3.19458	7.89721	1.37471e-120	core	OG2344_1	1	root	lacE002002	lacJ002914	shas007488	Inherit from NOG: NAD dependent epimerase dehydratase family protein
shim001447	1.87076	5.82876	3.08768e-103	core	OG2345_1	1	root	lacE002003	lacJ002913	shas007487	NA
shim001452	1.14933	4.02474	6.67749e-36	core	OG2347_1	1	root	lacE002007	lacJ002908	shas007483	AMP-binding enzyme
shim001459	1.82397	8.44991	1.79418e-67	core	OG2353_1	1	root	lacE002013	lacJ002901	shas007477	NA
shim001468	1.88924	5.25614	4.19452e-83	core	OG3852_1	1	root	lacE004395	lacJ007095	shas001949	transporter
shim001469	4.00167	6.1011	4.32065e-179	core	OG3853_1	1	root	lacE004396	lacJ007096	shas001950	Mandelate racemase muconate lactonizing enzyme family protein
shim001470	1.67731	6.6502	2.05881e-94	core	OG3854_1	1	root	lacE004397	lacJ007097	shas001951	NA
shim001497	1.09832	5.74273	1.29948e-48	core	OG1165_1	1	root	lacE000244	lacJ000089	shas000598	Pfam:RanBPM_CRA
shim001498	1.10783	4.65779	3.5022e-50	core	OG1164_1	1	root	lacE000243	lacJ000088	shas000597	NA
shim001499	3.73408	8.17013	2.62858e-155	core	OG1163_1	1	root	lacE000242	lacJ000087	shas000596	Dihydrodipicolinate synthase
shim001515	1.78034	9.53811	1.38205e-59	core	OG1149_1	1	root	lacE000227	lacJ000073	shas000582	60S ribosomal protein L7
shim001516	3.2063	8.8513	3.9512e-191	core	OG1148_1	1	root	lacE000226	lacJ000072	shas000581	transporter
shim001540	1.47808	5.22346	2.33724e-67	core	OG4352_1	1	root	lacE005180	lacJ000595	shas005778	NA
shim001562	1.49715	5.07677	2.36372e-80	core	OG3743_1	1	root	lacE004219	lacJ002449	shas005145	Mitochondrial carrier protein
shim001590	1.45907	3.14532	7.04162e-40	core	OG4862_1	1	root	lacE006092	lacJ005561	shas007877	conserved hypothetical protein
shim001603	1.11728	8.93529	3.15114e-36	core	OG4852_1	1	root	lacE006077	lacJ005579	shas007889	Transketolase
shim001607	2.6765	7.96381	2.18022e-133	core	OG1228_1	1	root	lacE000325	lacJ003376	shas007506	hydrolase
shim001643	3.74406	6.53991	1.58321e-238	core	OG2359_1	1	root	lacE002025	lacJ002889	shas007467	4-coumarate-coA ligase
shim001645	1.09693	6.6157	1.86432e-32	core	OG2357_1	1	root	lacE002023	lacJ002891	shas007469	KR domain
shim001649	4.58126	4.58353	2.07352e-140	core	OG5898_1	1	root	lacE007748	lacJ003868	shas001259	Polygalacturonase
shim001666	5.41047	8.87439	0	core	OG3524_1	1	root	lacE003874	lacJ000638	shas001245	#N/A
shim001686	1.35244	5.05561	1.08783e-51	core	OG1985_1	1	root	lacE001492	lacJ002805	shas002046	NA
shim001705	1.32828	7.9747	2.83415e-55	core	OG1973_1	1	root	lacE001476	lacJ002789	shas002062	#N/A
shim001716	1.12839	5.51911	2.9488e-31	core	OG6942_1	1	root	lacE009817	lacJ006334	shas008742	cell division cycle protein Cdc20
shim001717	1.31677	5.44043	8.73304e-52	core	OG6940_1	1	root	lacE009815	lacJ006335	shas008740	Cytochrome p450
shim001722	5.92507	9.83472	4.10106e-216	core	OG5369_1	1	root	lacE006886	lacJ006340	shas008736	Thaumatin family
shim001725	1.67053	8.8391	1.88335e-59	core	OG5372_1	1	root	lacE006892	lacJ006348	shas008731	40s ribosomal protein S17
shim001726	2.00267	7.96517	1.80524e-71	core	OG5373_1	1	root	lacE006893	lacJ006349	shas008730	40s ribosomal protein s22
shim001732	1.18539	5.01843	4.16406e-55	core	OG2315_1	1	root	lacE001932	lacJ001474	shas005434	kinase regulatory subunit
shim001747	1.19108	5.04617	1.54318e-52	core	OG2306_1	1	root	lacE001920	lacJ001461	shas005421	Tubulin-specific chaperone
shim001751	1.09028	6.93644	6.77105e-57	core	OG2302_1	1	root	lacE001915	lacJ001456	shas005417	adaptin ear-binding coat-associated protein
shim001757	2.59858	8.26586	2.03484e-83	core	OG2296_1	1	root	lacE001908	lacJ001450	shas005410	Carboxylesterase family
shim001763	1.03325	5.90116	3.47494e-51	core	OG2291_1	1	root	lacE001901	lacJ008074	shas001228	Isovaleryl-CoA dehydrogenase
shim001765	1.07574	7.04364	1.33048e-36	core	OG7058_1	1	root	lacE010104	lacJ003881	shas010786	Kynurenine aminotransferase
shim001766	1.2643	7.95797	1.89711e-47	core	OG7057_1	1	root	lacE010103	lacJ003882	shas010785	Acetyl-CoA acetyltransferase
shim001796	2.72038	6.51825	2.51512e-210	core	OG5854_1	1	root	lacE007675	lacJ007772	shas010791	3-phytase A
shim001800	1.74594	4.01429	8.96107e-06	core	OG5852_1	1	root	lacE007672	lacJ007776	shas010141	#N/A
shim001812	1.6348	6.97931	2.30598e-57	core	OG7129_1	1	root	lacE010245	lacJ010553	shas002195	NA
shim001831	1.56761	5.31626	7.31263e-52	core	OG2055_1	1	root	lacE001593	lacJ000473	shas007174	Involved in protein N-glycosylation. Essential for the second step of the dolichol-linked oligosaccharide pathway. Anchors the catalytic subunit alg13 to the ER
shim001841	1.22434	8.03711	3.09038e-52	core	OG3210_1	1	root	lacE003416	lacJ004996	shas006401	K00823 4-aminobutyrate aminotransferase EC 2.6.1.19
shim001858	1.3763	4.94809	3.75954e-42	core	OG5998_1	1	root	lacE007934	lacJ008737	shas008447	short chain dehydrogenase
shim001863	2.26402	6.61288	9.91654e-100	core	OG5996_1	1	root	lacE007928	lacJ008732	shas008454	chitinase
shim001871	1.91051	9.30888	2.97882e-56	core	OG2655_1	1	root	lacE002531	lacJ001697	shas003051	Required for the assembly and or stability of the 40S ribosomal subunit. Required for the processing of the 20S rRNA- precursor to mature 18S rRNA in a late step of the maturation of 40S ribosomal subunits (By similarity)
shim001875	1.36555	8.62218	7.72521e-56	core	OG2651_1	1	root	lacE002527	lacJ001693	shas003057	Fungal Zn(2)-Cys(6) binuclear cluster domain
shim001905	1.08971	6.5198	1.07087e-36	core	OG2772_1	1	root	lacE002717	lacJ002017	shas002239	Dual specificity phosphatase, catalytic domain
shim001908	1.15268	8.85666	1.18034e-28	core	OG2769_1	1	root	lacE002713	lacJ002014	shas002242	This enzyme is required for electron transfer from NADP to cytochrome P450 (By similarity)
shim001951	1.54732	8.19387	2.15276e-65	core	OG5482_1	1	root	lacE007052	lacJ004447	shas005512	NA
shim001953	2.06531	6.14398	9.88371e-161	core	OG5483_1	1	root	lacE007054	lacJ004449	shas005510	Cytochrome p450
shim001956	1.11014	5.87585	1.54851e-42	core	OG5486_1	1	root	lacE007058	lacJ004453	shas005506	Domain membrane protein
shim001965	3.61018	8.00334	7.0082e-214	core	OG6487_1	1	root	lacE008930	lacJ008595	shas010171	Inherit from NOG: Pyridoxamine 5-phosphate oxidase-related, FMN-binding
shim001984	1.03207	5.47372	2.37926e-41	core	OG4507_1	1	root	lacE005485	lacJ004851	shas004076	RAM signalling pathway protein domain-containing protein
shim001990	1.00757	5.88471	3.62078e-23	core	OG4513_1	1	root	lacE005491	lacJ004858	shas004082	NA
shim001995	1.29998	7.1186	1.22787e-52	core	OG4515_1	1	root	lacE005495	lacJ004863	shas004086	metallo-beta-lactamase
shim002001	1.5044	6.95973	1.71213e-69	core	OG5693_1	1	root	lacE007390	lacJ006501	shas007043	NA
shim002003	1.12242	5.97779	2.2774e-54	core	OG5690_1	1	root	lacE007387	lacJ006504	shas007040	NA
shim002015	1.20003	5.04408	5.43884e-35	core	OG5682_1	1	root	lacE007376	lacJ006518	shas007029	RNA polymerase II transcription factor SIII (Elongin) subunit A
shim002031	1.11821	4.7319	5.69791e-35	core	OG2868_1	1	root	lacE002889	lacJ005606	shas009401	Required for small ribosomal subunit (SSU) synthesis. Has a role in the processing of early nucleolar and late cytoplasmic pre-RNA species
shim002042	1.11683	5.3263	3.45718e-50	core	OG7438_1	1	root	lacE011143	lacJ011250	shas003662	Short chain dehydrogenase
shim002045	1.90779	7.57881	2.5931e-45	core	OG7422_1	1	root	lacE011093	lacJ011247	shas003666	Short chain dehydrogenase
shim002051	1.32632	9.58489	2.04045e-45	core	OG4529_1	1	root	lacE005521	lacJ001162	shas003672	60s ribosomal protein L10
shim002059	2.29504	3.81587	3.27377e-81	core	OG4522_1	1	root	lacE005514	lacJ001155	shas003680	NA
shim002080	1.06598	3.50956	1.69694e-21	core	OG5351_1	1	root	lacE006860	lacJ006644	shas001417	NA
shim002093	1.93147	5.1507	1.01814e-119	core	OG3359_1	1	root	lacE003637	lacJ001815	shas005348	NA
shim002103	1.23008	4.38846	8.07033e-36	core	OG3369_1	1	root	lacE003648	lacJ001803	shas005359	NADPH adrenodoxin oxidoreductase, mitochondrial
shim002106	1.04881	5.90908	1.06049e-39	core	OG3372_1	1	root	lacE003651	lacJ001800	shas005362	NA
shim002136	1.34954	5.27978	4.88684e-15	core	OG1842_1	1	root	lacE001295	lacJ000421	shas004167	NA
shim002138	1.33799	3.86169	7.20328e-46	core	OG6333_1	1	root	lacE008579	lacJ008526	shas004001	Protein of unknown function (DUF2418)
shim002142	2.09441	6.41716	3.3471e-80	core	OG6337_1	1	root	lacE008583	lacJ008522	shas004006	Peptide N-acetyl-beta-D-glucosaminyl asparaginase amidase A
shim002143	1.43344	8.04343	3.06545e-42	core	OG6338_1	1	root	lacE008584	lacJ008520	shas004007	C-1-tetrahydrofolate synthase
shim002158	4.32096	8.07689	7.76224e-49	core	OG4565_1	1	root	lacE005579	lacJ005244	shas003212	glycoside hydrolase family 16 protein
shim002160	1.66705	7.93092	3.77159e-67	core	OG4563_1	1	root	lacE005576	lacJ005242	shas003210	60S ribosomal protein L22
shim002178	1.04218	5.10342	3.20224e-45	core	OG3780_1	1	root	lacE004266	lacJ008998	shas000409	Eukaryotic aspartyl protease
shim002181	1.5103	8.21978	2.98258e-29	core	OG3777_1	1	root	lacE004263	lacJ008995	shas000406	glutathione-independent formaldehyde dehydrogenase
shim002183	1.39054	8.60462	3.52175e-38	core	OG3775_1	1	root	lacE004261	lacJ008993	shas000404	60S ribosomal protein L14
shim002184	1.01296	5.74997	6.06478e-42	core	OG3774_1	1	root	lacE004260	lacJ008992	shas000403	#N/A
shim002205	1.11022	5.78897	3.97055e-65	core	OG2122_1	1	root	lacE001672	lacJ001194	shas004294	NA
shim002229	2.30452	5.93925	4.40806e-135	core	OG2099_1	1	root	lacE001648	lacJ001218	shas004270	NA
shim002240	4.23197	5.16446	1.24603894197012e-310	core	OG1340_1	1	root	lacE000500	lacJ002736	shas006523	3-beta hydroxysteroid dehydrogenase/isomerase family
shim002256	1.5563	7.92676	2.85971e-60	core	OG1346_1	1	root	lacE000508	lacJ002727	shas006512	40S ribosomal protein S20
shim002259	1.09993	3.39824	8.48577e-32	core	OG1349_1	1	root	lacE000511	lacJ002724	shas006509	DnaJ domain
shim002267	1.41306	4.93253	2.29215e-48	core	OG1355_1	1	root	lacE000518	lacJ002716	shas006501	homeobox
shim002284	2.09103	2.77786	3.38023e-49	core	OG8265_1	1	root	lacE008896	lacJ004706	NONE	#N/A
shim002290	2.45435	6.81258	1.83351e-117	core	OG7185_1	1	root	lacE010368	lacJ009686	shas001756	)-reductase
shim002295	9.22798	9.32601	0	core	OG3845_1	1	root	lacE004377	lacJ010689	shas001750	nmrA family transcriptional regulator
shim002297	2.01862	5.15418	5.47064e-91	core	OG3843_1	1	root	lacE004374	lacJ005320	shas001748	arabinogalactan endo-1,4-beta-galactosidase
shim002305	1.06564	6.23198	4.51613e-38	core	OG6647_1	1	root	lacE009230	lacJ006313	shas005760	Mitochondrial carrier protein
shim002310	4.24605	7.9982	3.27034e-105	core	OG6841_1	1	root	lacE009604	lacJ009655	shas005766	Cytochrome P450
shim002312	2.59761	4.05581	3.02361e-147	core	OG6843_1	1	root	lacE009607	lacJ009658	shas005768	mono-carboxylate
shim002320	1.24179	5.2681	2.40809e-52	core	OG2329_1	1	root	lacE001971	lacJ003108	shas003320	Eukaryotic protein of unknown function (DUF953)
shim002354	1.20284	6.01302	1.00316e-65	core	OG5327_1	1	root	lacE006826	lacJ006731	shas007657	Stromal membrane-associated protein
shim002366	1.46394	6.57624	1.3915e-54	core	OG5336_1	1	root	lacE006840	lacJ006744	shas007643	Proline dehydrogenase
shim002370	1.60632	8.98987	1.13299e-53	core	OG7532_1	1	root	lacE011762	lacJ012540	shas001466	ribosomal protein L19
shim002372	2.2527	6.87969	1.46711e-83	core	OG2610_1	1	root	lacE002471	lacJ001484	shas001469	Carboxylesterase family
shim002389	1.38836	2.05158	9.0921e-13	core	OG1245_1	1	root	lacE000351	lacJ001242	shas007122	MAPEG family
shim002411	1.04613	3.79841	8.07495e-21	core	OG3189_1	1	root	lacE003382	lacJ003242	shas003981	peroxisomal membrane anchor protein
shim002413	1.94851	6.59314	1.38354e-104	core	OG3192_1	1	root	lacE003386	lacJ003245	shas003984	C-5 sterol desaturase
shim002426	3.15538	5.77493	5.51024e-169	core	OG6019_1	1	root	lacE007972	lacJ007602	shas004885	inositol oxygenase
shim002427	4.04489	7.11929	1.10303e-248	core	OG6020_1	1	root	lacE007973	lacJ007603	shas004886	)-reductase
shim002429	1.62379	9.22505	8.05502e-59	core	OG6021_1	1	root	lacE007975	lacJ007607	shas004888	40S ribosomal protein S6
shim002430	1.86398	8.47806	1.23961e-65	core	OG6022_1	1	root	lacE007976	lacJ007608	shas004889	40s ribosomal protein s13
shim002431	3.14972	7.55835	2.94827e-232	core	OG6023_1	1	root	lacE007977	lacJ007609	shas004890	NA
shim002433	1.03445	4.9401	3.70149e-26	core	OG6025_1	1	root	lacE007980	lacJ007612	shas004892	oxidoreductase, zinc-binding dehydrogenase family
shim002444	4.62893	8.22059	3.16311e-292	core	OG3765_1	1	root	lacE004247	lacJ002423	shas010219	transporter
shim002469	1.88623	8.74205	6.95157e-81	core	OG2267_1	1	root	lacE001862	lacJ001947	shas009806	40S ribosomal protein S5
shim002499	1.09942	3.35277	1.06605e-25	core	OG3146_1	1	root	lacE003321	lacJ000784	shas002786	Domain membrane protein
shim002504	1.43601	6.09272	4.40956e-21	core	OG3624_1	1	root	lacE004018	lacJ006230	shas007728	Electron carrier protein. The oxidized form of the cytochrome c heme group can accept an electron from the heme group of the cytochrome c1 subunit of cytochrome reductase. Cytochrome c then transfers this electron to the cytochrome oxidase complex, the final protein carrier in the mitochondrial electron-transport chain
shim002507	1.72557	9.03869	2.24809e-59	core	OG3627_1	1	root	lacE004021	lacJ006233	shas007725	60s ribosomal protein
shim002539	2.93474	5.24308	2.83914e-254	core	OG4210_1	1	root	lacE004942	lacJ004680	shas007579	NA
shim002577	1.64552	3.66419	2.59402e-68	core	OG4032_1	1	root	lacE004663	lacJ004172	shas005271	amidohydrolase
shim002580	1.37542	6.19915	1.33089e-81	core	OG4029_1	1	root	lacE004660	lacJ004176	shas005267	carnitine
shim002582	1.85358	6.5236	1.04078e-14	core	OG4027_1	1	root	lacE004658	lacJ004178	shas005265	chitin deacetylase
shim002592	1.33372	7.01752	6.12396e-50	core	OG1564_1	1	root	lacE000850	lacJ000988	shas006352	integral membrane protein
shim002615	1.61451	8.04363	6.49936e-47	core	OG5061_1	1	root	lacE006393	lacJ004880	shas008053	ZnF_GATA
shim002617	2.53443	6.73131	1.11423e-158	core	OG5059_1	1	root	lacE006391	lacJ004878	shas008055	NA
shim002620	1.487	4.84106	4.35574e-38	core	OG5057_1	1	root	lacE006388	lacJ004875	shas008058	permease
shim002641	1.34394	4.94855	8.35418e-14	core	OG1099_1	1	root	lacE000156	lacJ003168	shas006569	#N/A
shim002642	1.18343	6.51129	3.0087e-20	core	OG1100_1	1	root	lacE000157	lacJ003167	shas006570	FAD binding domain
shim002644	1.64587	4.89846	5.9198e-41	core	OG1101_1	1	root	lacE000158	lacJ003166	shas006571	NA
shim002656	1.07577	5.81725	7.28755e-54	core	OG1109_1	1	root	lacE000169	lacJ003155	shas006581	#N/A
shim002661	2.39688	10.0216	6.10524e-55	core	OG1115_1	1	root	lacE000181	lacJ003150	shas006584	HMG (high mobility group) box
shim002670	1.68939	3.98856	6.06895e-73	core	OG6494_1	1	root	lacE008943	lacJ008365	shas002956	#N/A
shim002671	1.97219	6.65096	5.1603e-140	core	OG6495_1	1	root	lacE008944	lacJ008364	shas002957	beta-n-acetylglucosaminidase
shim002683	1.32743	11.0548	1.78311e-47	core	OG8644_1	1	root	NONE	lacJ009309	shas009157	NA
shim002688	1.79543	9.43135	4.60138e-30	core	OG6511_1	1	root	lacE008967	lacJ009304	shas009151	Stereospecific condensation of phosphoenolpyruvate (PEP) and D-erythrose-4-phosphate (E4P) giving rise to 3-deoxy-D- arabino-heptulosonate-7-phosphate (DAHP) (By similarity)
shim002690	1.00728	6.43471	6.7249e-43	core	OG6509_1	1	root	lacE008965	lacJ009302	shas009149	Peptidase C65 Otubain
shim002698	1.82446	4.92697	2.31142e-114	core	OG2080_1	1	root	lacE001626	lacJ000509	shas001960	Catalyzes the synthesis of activated sulfate (By similarity)
shim002726	1.18645	3.70805	1.07034e-33	core	OG6893_1	1	root	lacE009703	lacJ009645	shas007259	ABC transporter
shim002755	4.10181	8.2674	4.96923e-185	core	OG5100_1	1	root	lacE006472	lacJ006949	shas005870	DSPc
shim002759	1.60017	4.45471	1.00045e-57	core	OG1829_1	1	root	lacE001281	lacJ000406	shas004151	short chain dehydrogenase
shim002762	1.73085	6.99937	3.90466e-98	core	OG5101_1	1	root	lacE006477	lacJ006945	shas005865	Thiamine pyrophosphate enzyme
shim002763	2.28511	6.49578	2.78835e-156	core	OG5102_1	1	root	lacE006478	lacJ006943	shas005864	NA
shim002764	1.08998	2.71342	2.41502e-18	core	OG5103_1	1	root	lacE006479	lacJ006942	shas005863	NA
shim002765	3.76566	6.54262	3.92147e-144	core	OG5104_1	1	root	lacE006480	lacJ006941	shas005862	chitinase
shim002769	1.44031	6.59745	7.6654e-26	core	OG7033_1	1	root	lacE010051	lacJ005684	shas010560	Glycoside hydrolase family 95 protein
shim002776	1.57605	5.90176	8.96992e-76	core	OG5776_1	1	root	lacE007536	lacJ005692	shas005541	Rhodanese-like domain
shim002777	1.94503	12.5485	2.16658e-83	core	OG5777_1	1	root	lacE007537	lacJ005693	shas005540	Occurs in almost all aerobically respiring organisms and serves to protect cells from the toxic effects of hydrogen peroxide (By similarity)
shim002786	1.12999	6.68292	1.89681e-23	core	OG2726_1	1	root	lacE002645	lacJ000654	shas002662	NA
shim002787	1.00894	6.46393	4.22136e-54	core	OG2725_1	1	root	lacE002644	lacJ000655	shas002660	NAD dependent epimerase dehydratase family protein
shim002790	1.44284	5.71219	1.45237e-88	core	OG7810_1	1	root	lacE002641	lacJ000657	NONE	NA
shim002818	3.01828	6.00234	1.56103e-174	core	OG1737_1	1	root	lacE001137	lacJ003852	shas005028	short chain dehydrogenase
shim002839	2.62519	3.39642	1.60176e-28	core	OG2788_1	1	root	lacE002742	lacJ002043	shas002214	Rare lipoprotein A (RlpA)-like double-psi beta-barrel
shim002844	1.97796	7.2733	6.65467e-49	core	OG2791_1	1	root	lacE002746	lacJ002047	shas002210	NA
shim002845	1.57252	2.30103	2.64423e-19	core	OG10171_1	1	root	NONE	NONE	shas002209	ankyrin repeat protein
shim002855	2.60229	5.60402	1.08064e-154	core	OG3161_1	1	root	lacE003339	lacJ004653	shas002159	glycoside hydrolase family 79 protein
shim002866	1.34747	6.71645	1.5829e-55	core	OG3171_1	1	root	lacE003355	lacJ004640	shas002171	L-galactose dehydrogenase
shim002882	1.10442	10.1415	1.24638e-15	core	OG5700_1	1	root	lacE007400	lacJ003742	shas006312	Plasma membrane
shim002886	1.27351	7.22871	3.60662e-66	core	OG5702_1	1	root	lacE007405	lacJ003738	shas006317	Zinc finger, C3HC4 type (RING finger)
shim002904	3.36611	5.19273	1.46205e-144	core	OG6826_1	1	root	lacE009564	lacJ009597	shas009353	Inherit from KOG: Esterase lipase thioesterase family protein
shim002906	1.38161	4.44941	2.19405e-47	core	OG9335_1	1	root	lacE008563	NONE	NONE	#N/A
shim002908	1.44789	7.53336	3.74351e-46	core	OG6321_1	1	root	lacE008562	lacJ010750	shas009351	Quinone oxidoreductase
shim002947	3.96072	6.17711	0	core	OG6641_1	1	root	lacE009218	lacJ009257	shas009996	Inherit from NOG: glutathione Stransferase
shim002959	1.57675	3.61123	2.68232e-36	core	OG4649_1	1	root	lacE005741	lacJ004023	shas000308	Aminotransferase class I and II
shim002961	1.8562	7.15644	6.68335e-76	core	OG4647_1	1	root	lacE005739	lacJ004025	shas000306	Isoprenylcysteine carboxyl methyltransferase (ICMT) family
shim002972	1.54721	2.02484	2.4582e-11	core	OG5570_1	1	root	lacE007185	lacJ003673	shas005708	Inherit from opiNOG: retinol dehydrogenase
shim002982	1.24697	5.92351	6.43977e-65	core	OG4697_1	1	root	lacE005819	lacJ009868	shas008152	Fungal Zn(2)-Cys(6) binuclear cluster domain
shim002986	1.10285	3.7986	4.27595e-20	core	OG4693_1	1	root	lacE005814	lacJ009863	shas008147	Zinc finger, C2H2 type
shim003000	1.92911	7.72057	7.98805e-72	core	OG5634_1	1	root	lacE007299	lacJ006279	shas007095	RTA1 domain protein
shim003029	1.28847	8.30714	1.87353e-32	core	OG6993_1	1	root	lacE009930	lacJ010798	shas006051	60s ribosomal protein l30
shim003048	1.46735	6.74053	2.15267e-55	core	OG5741_1	1	root	lacE007476	lacJ007142	shas008850	conserved hypothetical protein
shim003058	2.16488	5.67549	1.05713e-142	core	OG5749_1	1	root	lacE007486	lacJ007132	shas008861	(Mfs) transporter
shim003067	1.92635	6.92783	1.91562e-58	core	OG2660_1	1	root	lacE002538	lacJ001703	shas008508	Exoglycosidase that cleaves the single beta-linked mannose residue from the non-reducing end of all N-linked glycoprotein oligosaccharides. Involved in the degradation of mannan and galactomannan (By similarity)
shim003078	2.26314	4.07683	3.50075e-75	core	OG3464_1	1	root	lacE003774	lacJ002255	shas005403	NA
shim003086	2.42167	7.67331	2.74062e-106	core	OG3469_1	1	root	lacE003785	lacJ002266	shas005394	Catalyzes the isomerization between 2-isopropylmalate and 3-isopropylmalate, via the formation of 2-isopropylmaleate (By similarity)
shim003090	1.18104	6.39648	3.66045e-63	core	OG3471_1	1	root	lacE003789	lacJ002271	shas005391	Domain of unknown function (DUF3425)
shim003097	2.84713	7.3051	2.72232e-66	core	OG5568_1	1	root	lacE007182	lacJ003670	shas005712	#N/A
shim003105	1.07827	6.57791	2.49744e-55	core	OG5576_1	1	root	lacE007191	lacJ003679	shas005702	phosphotransferase enzyme family domain protein
shim003115	1.8455	5.37965	5.45641e-69	core	OG5062_1	1	root	lacE006397	lacJ004885	shas008047	KR domain
shim003131	3.32288	8.60131	1.25199e-100	core	OG5362_1	1	root	lacE006879	lacJ008878	shas009821	conserved hypothetical protein
shim003137	1.43008	6.69639	1.30553e-57	core	OG5358_1	1	root	lacE006872	lacJ008870	shas009829	NA
shim003144	1.08479	9.83582	6.01812e-25	core	OG8608_1	1	root	NONE	lacJ001063	shas003884	40S ribosomal protein S25
shim003146	1.63255	9.17011	1.76591e-50	core	OG5516_1	1	root	lacE007106	lacJ001065	shas003886	60S ribosomal protein L2
shim003155	1.24485	7.67314	8.52817e-14	core	OG5507_1	1	root	lacE007097	lacJ001075	shas003895	#N/A
shim003156	1.3893	7.37039	6.22625e-14	core	OG5506_1	1	root	lacE007096	lacJ001076	shas003896	#N/A
shim003168	2.04866	5.81936	1.29444e-133	core	OG3954_1	1	root	lacE004548	lacJ004360	shas006827	#N/A
shim003178	2.28735	10.292	9.75142e-158	core	OG3961_1	1	root	lacE004559	lacJ004373	shas006837	Delta-1-pyrroline-5-carboxylate dehydrogenase
shim003196	1.20388	5.32585	7.50941e-62	core	OG6124_1	1	root	lacE008180	lacJ008220	shas001394	NA
shim003208	1.66309	7.1856	7.84665e-93	core	OG4554_1	1	root	lacE005556	lacJ003194	shas005645	nucleoside-diphosphate-sugar epimerase
shim003213	1.58636	0.4332	4.13002e-11	core	OG4557_1	1	root	lacE005561	lacJ003200	shas005650	#N/A
shim003220	1.30916	6.99191	1.02624e-73	core	OG4560_1	1	root	lacE005567	lacJ003206	shas005656	atp synthase
shim003231	1.22389	6.11022	2.07901e-53	core	OG4178_1	1	root	lacE004881	lacJ004206	shas005051	NA
shim003234	1.17713	7.15632	2.6642e-60	core	OG4181_1	1	root	lacE004884	lacJ004209	shas005048	gamma-glutamyltranspeptidase
shim003238	2.57064	4.87803	2.04754e-44	core	OG4183_1	1	root	lacE004890	lacJ004214	shas005045	glycoside hydrolase family 76 protein
shim003256	1.55739	5.5842	1.0496e-61	core	OG1388_1	1	root	lacE000573	lacJ002582	shas001890	peroxisomal carrier protein
shim003260	1.10365	5.96019	1.60661e-30	core	OG1384_1	1	root	lacE000569	lacJ002578	shas001886	NA
shim003268	2.89811	6.77437	1.22677e-168	core	OG4734_1	1	root	lacE005882	lacJ005404	shas006223	Cytochrome p450
shim003273	1.52241	7.25395	2.51913e-95	core	OG4731_1	1	root	lacE005878	lacJ005400	shas006227	MFS monocarboxylate transporter
shim003274	2.30009	4.40674	8.95421e-97	core	OG4730_1	1	root	lacE005877	lacJ005399	shas006228	K04486 histidinol-phosphatase (PHP family) EC 3.1.3.15
shim003275	1.86537	3.8467	6.68518e-67	core	OG8044_1	1	root	lacE005876	lacJ005398	NONE	#N/A
shim003293	1.12389	3.59644	2.5879e-38	core	OG3490_1	1	root	lacE003821	lacJ002377	shas000143	synthase
shim003294	1.31478	1.81012	4.88538e-16	core	OG3489_1	1	root	lacE003820	lacJ002376	shas000144	Cytochrome P450
shim003295	1.16586	6.89919	4.68356e-59	core	OG7406_1	1	root	lacE011043	lacJ011139	shas000145	#N/A
shim003316	2.32471	4.80325	5.06324e-49	core	OG2029_1	1	root	lacE001558	lacJ003586	shas003611	NA
shim003333	2.42042	6.5612	1.39987e-99	core	OG7072_1	1	root	lacE010139	lacJ010058	shas010309	NA
shim003348	1.85633	5.00339	5.00555e-33	core	OG2605_1	1	root	lacE002465	lacJ002556	shas000354	NA
shim003349	1.70378	4.33065	4.85254e-41	core	OG2606_1	1	root	lacE002466	lacJ002557	shas000355	Phenazine biosynthesis-like protein
shim003360	1.338	8.97982	1.04247e-42	core	OG1632_1	1	root	lacE000953	lacJ005337	shas005848	40s ribosomal protein s15
shim003362	1.96504	5.4799	4.95654e-90	core	OG1634_1	1	root	lacE000956	lacJ005340	shas005850	NA
shim003396	1.18503	8.87391	1.21778e-31	core	OG7733_1	1	root	lacE001373	lacJ004141	NONE	60s ribosomal protein
shim003405	2.28931	3.10438	3.22128e-69	core	OG2316_1	1	root	lacE001935	lacJ001477	shas005437	NA
shim003406	3.84221	8.54914	4.80972165127985e-317	core	OG2317_1	1	root	lacE001936	lacJ001478	shas005438	NA
shim003413	1.62716	4.14796	1.09129e-70	core	OG2982_1	1	root	lacE003037	lacJ007536	shas001102	NA
shim003431	1.20839	5.51802	1.95519e-56	core	OG1761_1	1	root	lacE001171	lacJ006045	shas000035	NA
shim003432	1.08768	6.60402	7.32091e-64	core	OG1762_1	1	root	lacE001172	lacJ006046	shas000036	#N/A
shim003466	1.18111	6.88246	2.47006e-60	core	OG6288_1	1	root	lacE008504	lacJ006549	shas008427	defective in cullin neddylation protein 1
shim003467	2.06124	8.54945	1.02637e-86	core	OG7268_1	1	root	lacE010589	lacJ006548	shas008428	NA
shim003495	2.68449	8.3327	4.08841e-203	core	OG6190_1	1	root	lacE008291	lacJ003928	shas004748	NA
shim003496	2.58106	10.5226	1.3536e-49	core	OG6191_1	1	root	lacE008292	lacJ003929	shas004747	#N/A
shim003511	1.1809	10.8377	1.8206e-31	core	OG3590_1	1	root	lacE003966	lacJ001283	shas004391	Helix-loop-helix DNA-binding domain
shim003543	1.80984	8.27241	2.07181e-52	core	OG6269_1	1	root	lacE008471	lacJ009120	shas001377	Hydrolyzes a variety of simple alpha-D-galactoside as well as more complex molecules such as oligosaccharides and polysaccharides
shim003544	1.24736	7.26429	1.22516e-51	core	OG6270_1	1	root	lacE008472	lacJ009112	shas001378	conserved hypothetical protein
shim003556	1.26533	8.57298	3.20665e-39	core	OG6863_1	1	root	lacE009649	lacJ009729	shas003541	Required for normal levels of the cell wall 1,6-beta- glucan. Involved in a protein folding machinery chaperoning proteins acting in various physiological processes including cell wall synthesis and lysis of autophagic bodies
shim003557	2.44437	8.40505	2.95192e-184	core	OG6864_1	1	root	lacE009650	lacJ009730	shas003540	The proteasome is a multicatalytic proteinase complex which is characterized by its ability to cleave peptides with Arg, Phe, Tyr, Leu, and Glu adjacent to the leaving group at neutral or slightly basic pH. The proteasome has an ATP-dependent proteolytic activity (By similarity)
shim003566	1.3058	7.31752	7.35026e-66	core	OG4395_1	1	root	lacE005280	lacJ008575	shas003512	serine threonine-protein kinase
shim003570	1.45042	5.24804	1.69229e-72	core	OG7996_1	1	root	lacE005276	NONE	shas003507	KR domain
shim003604	1.55098	8.15404	2.14149e-76	core	OG7045_1	1	root	lacE010075	lacJ010042	shas005241	Zinc knuckle domain-containing protein
shim003655	3.95081	10.522	4.22678e-141	core	OG5612_1	1	root	lacE007265	lacJ006487	shas004962	NA
shim003660	1.5572	6.26337	2.64372e-25	core	OG3487_1	1	root	lacE003815	lacJ002295	shas006019	NA
shim003664	1.21949	3.31236	7.09761e-25	core	OG6692_1	1	root	lacE009302	lacJ002299	shas006023	pfkB family carbohydrate kinase
shim003687	2.05526	3.26026	2.41192e-66	core	OG6859_1	1	root	lacE009641	lacJ009721	shas003549	Inherit from NOG: Acetyltransferase (GNAT) family
shim003689	1.5353	6.02193	9.9213e-81	core	OG5109_1	1	root	lacE006491	lacJ010595	shas002549	coproporphyrinogen III oxidase
shim003711	2.19678	8.49362	1.8058e-77	core	OG4058_1	1	root	lacE004702	lacJ004308	shas006741	Formate nitrite transporter
shim003712	1.34827	2.3969	1.23635e-12	core	OG4057_1	1	root	lacE004701	lacJ004307	shas006740	Dual specificity phosphatase
shim003713	1.75485	3.25182	9.40593e-46	core	OG4056_1	1	root	lacE004700	lacJ004306	shas006739	Protein of unknown function (DUF2424)
shim003717	8.2593	11.4896	0	core	OG7948_1	1	root	lacE004696	lacJ004302	NONE	Endo-1,4-mannanase, a crucial enzyme for depolymerization of seed galactomannans and wood galactoglucomannans (By similarity)
shim003721	1.02177	6.00158	8.43038e-42	core	OG4052_1	1	root	lacE004691	lacJ004298	shas006732	Catalyzes the ferrous insertion into protoporphyrin IX (By similarity)
shim003722	1.74131	9.54966	1.65796e-69	core	OG4051_1	1	root	lacE004689	lacJ004296	shas006731	carbamoylphosphate synthase
shim003743	1.28285	8.2388	3.03347e-23	core	OG1239_1	1	root	lacE000341	lacJ001232	shas006415	NA
shim003747	1.19545	6.0824	5.97707e-60	core	OG5963_1	1	root	lacE007869	lacJ003919	shas004757	Amidohydrolase
shim003753	2.05142	5.45919	3.41442e-124	core	OG6188_1	1	root	lacE008288	lacJ003925	shas004751	#N/A
shim003761	1.41732	7.49181	1.64845e-38	core	OG5083_1	1	root	lacE006442	lacJ005151	shas010697	serine carboxypeptidase
shim003778	1.12312	5.18721	4.22359e-58	core	OG5991_1	1	root	lacE007917	lacJ007754	shas008005	XPA-binding protein
shim003783	2.66038	6.67432	2.36266e-139	core	OG5988_1	1	root	lacE007913	lacJ007750	shas008001	short chain dehydrogenase
shim003784	2.42694	7.07678	6.39604e-43	core	OG6871_1	1	root	lacE009662	lacJ010558	shas007998	carbonic anhydrase
shim003806	1.5806	8.31932	1.81554e-24	core	OG3803_1	1	root	lacE004302	lacJ001088	shas003907	cyclopropane-fatty-acyl-phospholipid synthase
shim003847	1.01198	5.56656	8.37185e-35	core	OG3883_1	1	root	lacE004442	lacJ003093	shas000926	GAL4
shim003861	1.07379	7.18506	5.07811e-27	core	OG1809_1	1	root	lacE001250	lacJ002233	shas002884	homocitrate synthase
shim003870	4.9733	7.72567	2.30204e-272	core	OG1800_1	1	root	lacE001240	lacJ002224	shas002893	Trehalose utilisation
shim003880	1.80305	7.61668	5.16568e-77	core	OG6155_1	1	root	lacE008234	lacJ007827	shas009120	Alpha-ketoglutarate dependent xanthine dioxygenase
shim003894	1.4239	8.12949	2.22618e-60	core	OG6161_1	1	root	lacE008243	lacJ007836	shas009109	amine oxidase
shim003898	3.58872	8.02505	6.29787e-247	core	OG4287_1	1	root	lacE005066	lacJ007368	shas000317	Glycoside hydrolase family 5
shim003899	2.58898	5.90771	2.6313e-144	core	OG4288_1	1	root	lacE005067	lacJ007369	shas000318	Lipase (class 3)
shim003905	1.08295	4.21355	5.37473e-40	core	OG4294_1	1	root	lacE005073	lacJ007375	shas000324	NA
shim003916	1.0414	8.89181	2.40346e-30	core	OG5127_1	1	root	lacE006516	lacJ007543	shas007933	40S ribosomal protein S18
shim003917	1.09633	4.29816	3.4473e-29	core	OG5128_1	1	root	lacE006517	lacJ007544	shas007934	CLASP N terminal
shim003935	1.1647	7.04385	5.90793e-54	core	OG1333_1	1	root	lacE000490	lacJ002745	shas001357	A1pp
shim003940	1.6541	3.48489	1.615e-42	core	OG1330_1	1	root	lacE000486	lacJ002749	shas001353	Inorganic phosphate transporter
shim003950	1.35439	5.15565	1.14417e-34	core	OG1325_1	1	root	lacE000479	lacJ002756	shas001347	Cytochrome P450
shim003958	3.37868	6.70525	2.42059e-206	core	OG2210_1	1	root	lacE001781	lacJ000741	shas001834	Macrophage migration inhibitory factor (MIF)
shim003972	1.15084	6.00183	1.02364e-37	core	OG2975_1	1	root	lacE003025	lacJ003263	shas001111	Dehydrogenase
shim003975	1.19774	6.00248	4.58013e-59	core	OG2972_1	1	root	lacE003022	lacJ003266	shas001114	Methylenetetrahydrofolate reductase
shim003986	1.10686	8.19172	6.75707e-43	core	OG7187_1	1	root	lacE010374	lacJ003716	shas006161	Siderophore iron transporter
shim003993	1.9153	5.38623	3.62957e-63	core	OG8638_1	1	root	NONE	lacJ008646	shas006148	NADPH-dependent methylglyoxal reductase GRE2
shim003994	4.10663	8.26381	7.45391e-228	core	OG6486_1	1	root	lacE008920	lacJ008647	shas006149	MFS multidrug transporter
shim004025	1.69353	7.28507	2.10173e-69	core	OG2249_1	1	root	lacE001831	lacJ001975	shas008189	Nuclease domain-containing protein 1
shim004028	2.46773	5.28292	9.92069e-136	core	OG3771_1	1	root	lacE004255	lacJ008987	shas000397	NA
shim004031	1.884	7.35979	2.66616e-96	core	OG3544_1	1	root	lacE003906	lacJ006174	shas009290	NA
shim004041	3.25372	2.7154	2.7814e-107	core	OG3552_1	1	root	lacE003914	lacJ006166	shas009298	NA
shim004044	4.03376	7.79074	1.63225e-158	core	OG3555_1	1	root	lacE003917	lacJ006163	shas008927	Putative glycosyl hydrolase of unknown function (DUF1680)
shim004047	2.06463	8.92665	4.08391e-110	core	OG3558_1	1	root	lacE003920	lacJ006160	shas008924	argininosuccinate synthase
shim004056	1.10679	5.70436	3.26457e-47	core	OG1786_1	1	root	lacE001222	lacJ002206	shas002910	trimethyllysine dioxygenase
shim004065	1.9228	7.03175	1.48402e-155	core	OG1544_1	1	root	lacE000820	lacJ000959	shas001216	gamma-glutamyltranspeptidase
shim004090	4.47464	8.08214	9.57829e-113	core	OG1139_1	1	root	lacE000215	lacJ000061	shas000570	l-ornithine
shim004093	1.04591	1.82295	1.50263e-07	core	OG1831_1	1	root	lacE001283	lacJ000408	shas004153	Replication Fork Protection Component Swi3
shim004100	1.22602	6.78358	7.30009e-42	core	OG1838_1	1	root	lacE001291	lacJ000417	shas004163	Core component of nucleosome. Nucleosomes wrap and compact DNA into chromatin, limiting DNA accessibility to the cellular machineries which require DNA as a template. Histones thereby play a central role in transcription regulation, DNA repair, DNA replication and chromosomal stability. DNA accessibility is regulated via a complex set of post-translational modifications of histones, also called h…
shim004102	1.77116	7.07284	2.79405e-93	core	OG1840_1	1	root	lacE001293	lacJ000419	shas004165	Inherit from COG: Methyltransferase
shim004110	6.20508	9.53542	0	core	OG5796_1	1	root	lacE007566	lacJ008612	shas009340	(Mfs) transporter
shim004117	1.30629	6.44602	1.23969e-41	core	OG9255_1	1	root	lacE007562	NONE	NONE	NA
shim004135	1.0517	4.87638	1.93613e-38	core	OG4953_1	1	root	lacE006229	lacJ008024	shas003440	NA
shim004167	1.08451	5.23564	5.89195e-54	core	OG4685_1	1	root	lacE005805	lacJ005983	shas009713	bZIP transcription factor
shim004197	1.42124	7.42458	2.13953e-62	core	OG7123_1	1	root	lacE010238	lacJ010542	shas001430	NA
shim004199	2.72979	8.74072	1.48675e-73	core	OG7121_1	1	root	lacE010236	lacJ010544	shas001432	#N/A
shim004201	1.04394	9.95699	8.39785e-34	core	OG8433_1	1	root	NONE	lacJ007322	shas001437	NA
shim004208	1.39004	4.98537	3.03257e-17	core	OG1578_1	1	root	lacE000869	lacJ001440	shas000698	NA
shim004256	1.51748	6.42146	5.94143e-91	core	OG1487_1	1	root	lacE000737	lacJ000257	shas002387	Catalyzes the removal of a penultimate prolyl residue from the N-termini of peptides (By similarity)
shim004257	1.66434	5.99763	1.12647e-79	core	OG1488_1	1	root	lacE000738	lacJ000258	shas002388	guanine nucleotide-binding protein alpha-4 subunit
shim004260	1.09495	5.32075	4.58349e-45	core	OG1491_1	1	root	lacE000741	lacJ000262	shas002391	Uncharacterized conserved protein H4 (DUF2046)
shim004280	4.05877	5.16722	4.02169435714775e-321	core	OG2521_1	1	root	lacE002320	lacJ000860	shas006090	glutathione s-transferase
shim004282	2.09186	9.66227	8.00476e-42	core	OG2519_1	1	root	lacE002315	lacJ000864	shas006086	adenosylhomocysteinase
shim004283	1.56421	5.96523	8.0704e-78	core	OG2518_1	1	root	lacE002314	lacJ000865	shas006085	NA
shim004284	3.49464	7.61266	2.39583e-228	core	OG2517_1	1	root	lacE002313	lacJ000866	shas006084	alpha/beta hydrolase fold
shim004286	1.09155	3.41358	1.61404e-23	core	OG4079_1	1	root	lacE004737	lacJ000869	shas006082	G_alpha
shim004295	1.83451	7.43392	7.98097e-75	core	OG4226_1	1	root	lacE004970	lacJ008162	shas008027	COPII-coated vesicle protein
shim004296	1.23564	5.38094	2.02136e-41	core	OG4227_1	1	root	lacE004971	lacJ008163	shas008026	Zinc finger, C3HC4 type (RING finger)
shim004297	1.16945	6.95377	4.25367e-42	core	OG4228_1	1	root	lacE004972	lacJ008164	shas008024	NA
shim004299	2.88889	7.88187	2.02345e-216	core	OG4230_1	1	root	lacE004975	lacJ008167	shas008022	Inherit from NOG: APSES transcription factor Xbp1
shim004301	1.1561	7.33679	1.15823e-48	core	OG4231_1	1	root	lacE004976	lacJ008168	shas008021	ornithine decarboxylase
shim004302	1.53077	4.60381	2.55752e-58	core	OG4232_1	1	root	lacE004977	lacJ008169	shas008020	PPIases accelerate the folding of proteins. It catalyzes the cis-trans isomerization of proline imidic peptide bonds in oligopeptides. Acts as a regulatory subunit for PP2A-like phosphatases modulating their activity or substrate specificity, probably by inducing a conformational change in the catalytic subunit, a direct target of the PPIase. Can reactivate inactive phosphatase PP2A-phosphatase m…
shim004304	1.50584	7.5414	2.74157e-92	core	OG4234_1	1	root	lacE004979	lacJ008171	shas008018	Monothiol
shim004319	2.32751	5.66075	4.65421e-173	core	OG5419_1	1	root	lacE006949	lacJ004728	shas008342	Cytochrome P450
shim004322	1.48918	6.51733	4.90532e-100	core	OG5416_1	1	root	lacE006946	lacJ004725	shas008340	Acetyltransferase (GNAT) family
shim004330	3.40425	7.01315	7.16127e-30	core	OG8113_1	1	root	lacE006938	NONE	shas008332	#N/A
shim004348	1.14529	2.78326	1.83439e-18	core	OG4543_1	1	root	lacE005543	lacJ003183	shas005631	NA
shim004360	1.43912	3.97615	3.62959e-11	core	OG6717_1	1	root	lacE009356	lacJ008053	shas008137	NA
shim004404	1.31775	7.32303	1.02666e-37	core	OG4889_1	1	root	lacE006129	lacJ004553	shas003802	NA
shim004437	1.67176	4.90309	3.02762e-22	core	OG4577_1	1	root	lacE005604	lacJ005428	shas008989	#N/A
shim004438	1.91029	8.02253	1.57887e-122	core	OG4578_1	1	root	lacE005605	lacJ005427	shas008990	NA
shim004445	2.67688	7.07669	7.0414e-133	core	OG4585_1	1	root	lacE005613	lacJ005418	shas009000	#N/A
shim004458	6.91664	10.8085	0	core	OG5005_1	1	root	lacE006304	lacJ007589	shas009254	#N/A
shim004465	3.65024	6.43323	1.13061e-255	core	OG5014_1	1	root	lacE006317	lacJ010123	shas005446	carbohydrate esterase family 16 protein
shim004469	1.04652	6.09891	3.73677e-29	core	OG5010_1	1	root	lacE006313	lacJ010119	shas005442	#N/A
shim004474	1.23468	4.73284	1.82165e-36	core	OG2796_1	1	root	lacE002756	lacJ006835	shas001292	S-adenosylmethionine-dependent methyltransferase
shim004490	1.07048	5.38559	1.21461e-26	core	OG5723_1	1	root	lacE007443	lacJ007508	shas004824	Aminotransferase class IV
shim004492	2.09668	7.72701	1.54461e-109	core	OG5725_1	1	root	lacE007445	lacJ007510	shas004826	DUF21 and CBS domain protein (Mam3)
shim004497	1.00194	4.70297	1.62357e-20	core	OG5251_1	1	root	lacE006697	lacJ006611	shas007546	WD repeat protein
shim004504	4.0878	6.12926	1.86838e-170	core	OG6809_1	1	root	lacE009534	lacJ009581	shas010043	short chain dehydrogenase
shim004505	3.69407	8.89391	3.31963e-144	core	OG6810_1	1	root	lacE009535	lacJ009580	shas010044	short chain dehydrogenase
shim004510	1.15783	8.34347	1.32682e-36	core	OG6813_1	1	root	lacE009539	lacJ009574	shas010058	peroxisomal membrane protein
shim004513	1.42759	5.55317	4.64572e-64	core	OG6832_1	1	root	lacE009574	lacJ004991	shas010204	Major Facilitator Superfamily
shim004515	3.75132	6.47212	2.62632e-191	core	OG4083_1	1	root	lacE004746	lacJ000878	shas006072	Fatty acid desaturase
shim004549	1.61655	5.87255	5.68355e-90	core	OG5982_1	1	root	lacE007906	lacJ007690	shas005171	aldo keto reductase
shim004551	1.77088	3.33687	3.97662e-69	core	OG5984_1	1	root	lacE007909	lacJ007688	shas005173	resistance protein
shim004553	6.49523	9.74556	0	core	OG5986_1	1	root	lacE007911	lacJ007686	shas005175	GPR FUN34 family protein
shim004554	1.06773	4.93897	5.51933e-31	core	OG5987_1	1	root	lacE007912	lacJ007684	shas005176	May be involved in cellular response to stress. Required to maintain mitochondrial DNA (mtDNA) integrity and stability (By similarity)
shim004561	2.49611	8.4159	5.09443e-151	core	OG6873_1	1	root	lacE009668	lacJ009499	shas008781	NA
shim004565	1.03232	7.34651	2.03977e-39	core	OG7444_1	1	root	lacE011168	lacJ007862	shas008786	dehydrogenase reductase family
shim004573	1.28607	5.35764	1.26022e-30	core	OG5543_1	1	root	lacE007138	lacJ007869	shas008793	Acyl CoA binding protein
shim004574	1.24229	9.19479	6.84196e-48	core	OG5544_1	1	root	lacE007139	lacJ007870	shas008794	Dehydrogenase
shim004612	1.59575	5.66928	6.42189e-82	core	OG2557_1	1	root	lacE002382	lacJ002308	shas006773	alpha/beta hydrolase fold
shim004651	1.31351	5.83235	6.03213e-78	core	OG3391_1	1	root	lacE003671	lacJ001778	shas005383	Peroxisomal targeting signal receptor
shim004656	1.36354	5.25726	2.02221e-81	core	OG3388_1	1	root	lacE003667	lacJ001783	shas005379	K00988 ATP adenylyltransferase EC 2.7.7.53
shim004678	1.27874	7.01106	7.71783e-38	core	OG1996_1	1	root	lacE001519	lacJ008717	shas003654	NADH-dependent flavin oxidoreductase
shim004685	2.99724	10.1092	1.68567e-87	core	OG5550_1	1	root	lacE007151	lacJ007881	shas008803	NA
shim004691	1.57649	4.12993	5.97527e-69	core	OG2952_1	1	root	lacE002995	lacJ001599	shas003239	40S ribosomal protein S7
shim004692	1.67996	9.05882	1.01361e-44	core	OG2951_1	1	root	lacE002994	lacJ001600	shas003240	40S ribosomal protein S7
shim004696	1.89931	9.14419	1.05473e-66	core	OG2947_1	1	root	lacE002990	lacJ001604	shas003244	60S ribosomal protein L3
shim004698	1.19556	3.61861	5.00185e-22	core	OG2945_1	1	root	lacE002988	lacJ001606	shas003246	Short chain dehydrogenase
shim004705	2.08152	7.06056	2.76343e-112	core	OG2412_1	1	root	lacE002147	lacJ006301	shas007209	NRPS-like enzyme
shim004714	1.04025	5.45313	7.01582e-35	core	OG2403_1	1	root	lacE002136	lacJ006291	shas007198	Allantoicase
shim004718	1.55477	8.47851	1.30758e-49	core	OG6060_1	1	root	lacE008052	lacJ004948	shas003852	para-hydroxybenzoate-polyprenyltransferase
shim004723	3.2419	10.8572	5.72797e-205	core	OG6056_1	1	root	lacE008047	lacJ004953	shas003847	NA
shim004724	2.47736	3.92279	1.62964e-84	core	OG6055_1	1	root	lacE008046	lacJ004954	shas003846	#N/A
shim004743	1.81243	5.82137	6.74386e-99	core	OG7193_1	1	root	lacE010382	lacJ010136	shas010400	#N/A
shim004748	1.62497	6.61972	4.46901e-87	core	OG2144_1	1	root	lacE001702	lacJ006977	shas008932	NA
shim004752	1.52342	7.10632	2.61478e-100	core	OG2148_1	1	root	lacE001706	lacJ006973	shas008936	SH3 domain
shim004783	1.03666	6.99972	1.1141e-26	core	OG5829_1	1	root	lacE007628	lacJ010954	shas006244	serine palmitoyltransferase
shim004785	1.76205	8.18271	5.51345e-117	core	OG5830_1	1	root	lacE007629	lacJ010953	shas006245	glutamate carboxypeptidase
shim004788	5.47601	7.01879	0	core	OG5832_1	1	root	lacE007633	lacJ008814	shas006247	Fatty acid desaturase
shim004789	1.61826	5.38018	2.42644e-100	core	OG5833_1	1	root	lacE007634	lacJ008815	shas006248	conserved hypothetical protein
shim004790	3.69714	6.90712	1.42593e-194	core	OG5834_1	1	root	lacE007635	lacJ008816	shas006249	fatty acid desaturase
shim004793	1.69813	7.49327	3.03041e-55	core	OG5837_1	1	root	lacE007638	lacJ008819	shas006253	alanine aminotransferase
shim004809	1.40449	7.53558	1.16628e-34	core	OG1549_1	1	root	lacE000831	lacJ000969	shas001231	N-acetylglutamate synthase involved in arginine biosynthesis (By similarity)
shim004810	1.80842	5.67449	1.0392e-133	core	OG1550_1	1	root	lacE000832	lacJ000970	shas001232	#N/A
shim004851	4.30708	6.85053	3.233e-169	core	OG3220_1	1	root	lacE003430	lacJ005011	shas006387	homoserine acetyltransferase family protein
shim004852	1.5587	8.8373	1.72099e-53	core	OG3221_1	1	root	lacE003431	lacJ005012	shas006386	40s ribosomal protein s23
shim004861	1.2406	6.20884	1.14391e-50	core	OG3229_1	1	root	lacE003442	lacJ009025	shas006376	chloride channel
shim004890	2.93753	4.80887	6.05866e-67	core	OG5287_1	1	root	lacE006755	lacJ005459	shas007446	NA
shim004891	1.39182	8.65836	1.31821e-48	core	OG5288_1	1	root	lacE006756	lacJ005460	shas007447	damage response protein
shim004894	3.39284	5.68382	1.00099e-171	core	OG5291_1	1	root	lacE006759	lacJ005463	shas007450	NA
shim004900	1.2457	4.4742	5.34534e-30	core	OG3927_1	1	root	lacE004506	lacJ003690	shas010151	#N/A
shim004904	4.39211	9.48058	7.21704e-139	core	OG3929_1	1	root	lacE004510	lacJ003697	shas010147	carboxyphosphonoenolpyruvate phosphonomutase
shim004911	1.54885	6.21179	4.62594e-67	core	OG7054_1	1	root	lacE010097	lacJ011096	shas010973	Catalyzes the reversible phosphorylation of S-methyl-5'- thioadenosine (MTA) to adenine and 5-methylthioribose-1-phosphate. Involved in the breakdown of MTA, a major by-product of polyamine biosynthesis. Responsible for the first step in the methionine salvage pathway after MTA has been generated from S- adenosylmethionine. Has broad substrate specificity with 6- aminopurine nucleosides as prefer…
shim004916	1.08611	6.22224	7.05695e-14	core	OG5075_1	1	root	lacE006428	lacJ012974	shas002586	C2H2 finger domain protein
shim004926	1.00512	6.07169	2.4444e-46	core	OG5071_1	1	root	lacE006414	lacJ008205	shas002576	F-box domain
shim004927	1.42346	7.99531	9.48368e-66	core	OG5070_1	1	root	lacE006412	lacJ008207	shas002573	Catalyzes the conversion of inosine 5'-phosphate (IMP) to xanthosine 5'-phosphate (XMP), the first committed and rate- limiting step in the de novo synthesis of guanine nucleotides, and therefore plays an important role in the regulation of cell growth (By similarity)
shim004935	3.06079	6.69071	3.01661e-215	core	OG6371_1	1	root	lacE008637	lacJ008890	shas000071	NA
shim004962	1.55463	6.38698	5.08513e-46	core	OG2729_1	1	root	lacE002654	lacJ000328	shas004544	Inherit from COG: Rna-binding protein
shim004985	2.53331	4.42848	2.55397e-77	core	OG6625_1	1	root	lacE009191	lacJ007201	shas009230	short chain dehydrogenase
shim004987	1.65562	2.35286	1.00736e-19	core	OG6623_1	1	root	lacE009189	lacJ007203	shas009228	NA
shim004994	1.16225	4.60871	7.17444e-26	core	OG6910_1	1	root	lacE009737	lacJ009154	shas003958	#N/A
shim004999	1.22954	7.29545	1.0152e-41	core	OG6554_1	1	root	lacE009052	lacJ009145	shas003953	NA
shim005000	1.0209	5.9765	2.74967e-20	core	OG6553_1	1	root	lacE009051	lacJ009144	shas003952	Actin
shim005025	2.18867	7.5717	1.08861e-60	core	OG2169_1	1	root	lacE001729	lacJ005871	shas002842	Alpha amylase, catalytic domain
shim005071	1.39631	6.45889	4.45941e-55	core	OG4268_1	1	root	lacE005038	lacJ008188	shas006873	Polysaccharide deacetylase family protein
shim005073	2.56178	7.30801	4.87214e-185	core	OG4266_1	1	root	lacE005036	lacJ008190	shas006871	NA
shim005099	1.96288	7.3022	4.46788e-108	core	OG6956_1	1	root	lacE009848	lacJ001367	shas002947	peptide methionine sulfoxide reductase
shim005101	1.13767	6.56047	2.54997e-38	core	OG6957_1	1	root	lacE009850	lacJ001365	shas002945	OPT oligopeptide transporter protein
shim005103	1.37588	8.01103	2.5241e-43	core	OG7477_1	1	root	lacE011318	lacJ011854	shas003300	NA
shim005146	6.95662	8.54463	0	core	OG6100_1	1	root	lacE008134	lacJ007165	shas000222	hydrolase family 10
shim005161	1.07919	6.36359	1.4554e-45	core	OG1408_1	1	root	lacE000597	lacJ005737	shas001921	Binds to the 60S ribosomal subunit and prevents its association with the 40S ribosomal subunit to form the 80S initiation complex in the cytoplasm. Is also involved in ribosome biogenesis. Associates with pre-60S subunits in the nucleus and is involved in its nuclear export (By similarity)
shim005172	2.90429	0.707322	1.32073e-33	core	OG1418_1	1	root	lacE000610	lacJ005726	shas001934	#N/A
shim005185	1.14905	7.49284	3.15505e-45	core	OG2814_1	1	root	lacE002784	lacJ006845	shas001282	NADH-ubiquinone oxidoreductase ASHI subunit (CI-ASHI or NDUFB8)
shim005189	2.30925	8.49166	5.03461e-116	core	OG2817_1	1	root	lacE002788	lacJ006849	shas001278	NA
shim005190	2.21278	6.21713	2.37962e-119	core	OG2818_1	1	root	lacE002789	lacJ006850	shas001277	citrate synthase
shim005192	1.518	8.06376	2.04314e-64	core	OG6311_1	1	root	lacE008542	lacJ008260	shas001530	Inherit from opiNOG: Glutathione S-transferase
shim005205	1.18101	8.52609	1.68265e-36	core	OG4787_1	1	root	lacE005968	lacJ005820	shas007789	Nucleolar essential protein 1
shim005209	1.12368	10.0248	1.91589e-29	core	OG4785_1	1	root	lacE005964	lacJ005816	shas007785	Actins are highly conserved proteins that are involved in various types of cell motility and are ubiquitously expressed in all eukaryotic cells
shim005213	1.77344	7.34269	1.61527e-74	core	OG4782_1	1	root	lacE005960	lacJ005812	shas007777	NA
shim005214	3.80477	6.65199	0	core	OG4781_1	1	root	lacE005959	lacJ005811	shas007778	#N/A
shim005230	1.21228	3.19388	3.66213e-17	core	OG4842_1	1	root	lacE006061	lacJ002149	shas007323	Mitochondrial ribosomal subunit S27
shim005236	1.85507	6.38819	2.90929e-69	core	OG4846_1	1	root	lacE006066	lacJ002144	shas007328	short chain dehydrogenase
shim005252	1.64673	3.85196	1.70777e-39	core	OG4067_1	1	root	lacE004713	lacJ004324	shas006753	Zinc finger, C2H2 type
shim005291	3.12101	8.88368	8.64503e-88	core	OG5145_1	1	root	lacE006537	lacJ005053	shas008105	Putative cyclase
shim005294	3.87875	6.59916	8.52419e-217	core	OG5142_1	1	root	lacE006534	lacJ005050	shas008102	alpha-glucosidase
shim005301	1.03791	6.8101	3.23433e-49	core	OG2258_1	1	root	lacE001848	lacJ001960	shas007288	reductase
shim005305	1.14727	9.31697	7.16741e-29	core	OG2254_1	1	root	lacE001844	lacJ001964	shas007292	40S ribosomal protein S8
shim005312	1.79793	8.02598	1.89938e-96	core	OG2831_1	1	root	lacE002819	lacJ003356	shas009424	C-4 methylsterol oxidase
shim005327	2.92098	2.50235	1.17942e-61	core	OG7094_1	1	root	lacE010177	lacJ006891	shas008316	#N/A
shim005331	1.21307	7.82	3.74933e-57	core	OG7098_1	1	root	lacE010182	lacJ006886	shas008311	NA
shim005347	1.36039	6.64311	9.63065e-30	core	OG2524_1	1	root	lacE002323	lacJ000856	shas006093	NA
shim005348	1.0679	9.01402	3.93111e-40	core	OG2525_1	1	root	lacE002324	lacJ000855	shas006094	NA
shim005351	1.70393	5.14076	9.50928e-53	core	OG2527_1	1	root	lacE002327	lacJ000852	shas006097	NA
shim005352	1.14165	5.02582	8.446e-06	core	OG2528_1	1	root	lacE002328	lacJ000851	shas006098	#N/A
shim005376	1.31104	5.9712	5.61519e-62	core	OG3030_1	1	root	lacE003121	lacJ000557	shas002306	ribosome biogenesis protein Sqt1
shim005380	6.40584	8.83901	3.93086e-302	core	OG3026_1	1	root	lacE003117	lacJ000553	shas002311	hexose transporter
shim005387	1.41126	5.14681	1.13374e-82	core	OG4749_1	1	root	lacE005915	lacJ005545	shas008092	NA
shim005415	1.15646	9.1134	3.60873e-13	core	OG3243_1	1	root	lacE003481	lacJ002627	shas001765	NA
shim005438	1.17397	6.69434	5.33484e-52	core	OG2803_1	1	root	lacE002768	lacJ004519	shas001306	DUF52 domain protein
shim005442	1.07174	4.1011	2.23485e-22	core	OG2806_1	1	root	lacE002772	lacJ004515	shas001310	glycoside hydrolase family 79 protein
shim005452	1.29841	4.55768	7.51441e-26	core	OG6749_1	1	root	lacE009406	lacJ009346	shas006676	NA
shim005454	1.84781	6.4428	2.20557e-28	core	OG6750_1	1	root	lacE009410	lacJ009349	shas006672	regulatory protein
shim005469	1.25929	3.87279	5.54183e-31	core	OG5910_1	1	root	lacE007771	lacJ007927	shas0049310	NA
shim005474	1.36707	4.17736	1.04608e-54	core	OG5912_1	1	root	lacE007778	lacJ007933	shas004937	NA
shim005475	2.66888	6.58127	5.20535e-158	core	OG5913_1	1	root	lacE007779	lacJ007934	shas004938	Glycosyl hydrolases family 18
shim005492	2.41562	9.55639	3.04273e-72	core	OG1217_1	1	root	lacE000309	lacJ003392	shas004633	NADPH Oxidase
shim005518	2.80828	6.94702	1.07332e-203	core	OG5112_1	1	root	lacE006494	lacJ005887	shas002531	Prolyl oligopeptidase, N-terminal beta-propeller domain
shim005519	1.49775	2.95666	4.71709e-32	core	OG5113_1	1	root	lacE006495	lacJ005888	shas002532	adenosine deaminase
shim005527	2.6577	6.73846	2.26607e-224	core	OG1210_1	1	root	lacE000300	lacJ003400	shas004622	NA
shim005566	2.93204	6.4586	2.46917e-82	core	OG6380_1	1	root	lacE008650	lacJ009444	shas007635	KR domain
shim005569	1.65738	6.64989	2.35114e-73	core	OG7217_1	1	root	lacE010454	lacJ008420	shas007632	Sporulation protein SPS19
shim005581	1.53944	7.03442	8.88404e-72	core	OG3912_1	1	root	lacE004484	lacJ006568	shas009435	3-Hydroxybutyryl-CoA dehydrogenase
shim005587	2.26743	4.36627	7.1845e-107	core	OG2201_1	1	root	lacE001771	lacJ000753	shas001846	E3 RING-finger protein, member of the UBC2 RAD6 epistasis group. Associates to the E2 ubiquitin conjugating enzyme UBC2 RAD6 to form the UBC2-RAD18 ubiquitin ligase complex involved in postreplicative repair (PRR) of damaged DNA
shim005589	3.12983	8.91419	5.49961e-120	core	OG2203_1	1	root	lacE001773	lacJ000751	shas001843	NA
shim005590	1.00175	5.78392	5.54108e-44	core	OG2204_1	1	root	lacE001774	lacJ000750	shas001842	Cytoplasmic protein required for cell viability
shim005596	1.29349	8.22929	4.6593e-36	core	OG2208_1	1	root	lacE001779	lacJ000744	shas001837	NA
shim005606	1.08832	7.45761	1.96386e-25	core	OG6304_1	1	root	lacE008535	lacJ008268	shas001537	conserved hypothetical protein
shim005620	1.05709	5.63675	2.78247e-50	core	OG3886_1	1	root	lacE004446	lacJ004085	shas008658	dihydroorotase
shim005633	1.27966	4.56374	8.18118e-48	core	OG3018_1	1	root	lacE003107	lacJ000543	shas002321	NA
shim005658	1.00593	5.13259	2.71276e-29	core	OG2013_1	1	root	lacE001538	lacJ003607	shas003632	ribonuclease T2
shim005665	1.92162	7.92884	4.95071e-126	core	OG2006_1	1	root	lacE001530	lacJ010684	shas003641	NA
shim005670	3.18747	6.22338	1.31018e-76	core	OG3682_1	1	root	lacE004131	lacJ007126	shas006425	conserved hypothetical protein
shim005697	1.15534	5.65496	1.13787e-68	core	OG3532_1	1	root	lacE003889	lacJ007235	shas009835	GATA zinc finger
shim005708	2.49831	6.54854	8.10298e-175	core	OG5888_1	1	root	lacE007732	lacJ008461	shas006461	Oxidoreductase 2-nitropropane dioxygenase family
shim005718	1.73728	6.42683	3.06858e-89	core	OG6594_1	1	root	lacE009137	lacJ004192	shas005065	Phytanoyl-CoA dioxygenase family protein
shim005721	1.64627	6.54486	6.1829e-53	core	OG7546_1	1	root	lacE012023	lacJ004196	shas005061	NA
shim005726	2.60645	7.73307	3.57906e-45	core	OG4618_1	1	root	lacE005681	lacJ007259	shas004603	NA
shim005737	1.352	4.2314	1.02723e-31	core	OG1393_1	1	root	lacE000578	lacJ002587	shas001897	NA
shim005738	2.6598	7.63745	2.18599e-117	core	OG1394_1	1	root	lacE000580	lacJ002588	shas001899	Pfam:DnaJ_C
shim005741	2.01482	6.09566	5.92038e-36	core	OG1397_1	1	root	lacE000583	lacJ002592	shas001903	NA
shim005752	1.00193	6.07247	4.10779e-34	core	OG1604_1	1	root	lacE000908	lacJ001402	shas000735	Methyltransferase domain
shim005764	1.59822	7.75825	1.24357e-90	core	OG5647_1	1	root	lacE007321	lacJ006703	shas009168	Glutaredoxin
shim005766	1.24704	4.60166	5.89604e-29	core	OG5645_1	1	root	lacE007319	lacJ006705	shas009170	NUDIX domain
shim005769	2.0482	7.52515	9.16753e-150	core	OG5643_1	1	root	lacE007316	lacJ006707	shas009172	Enoyl-CoA hydratase/isomerase family
shim005771	1.89271	10.1487	1.05135e-81	core	OG5641_1	1	root	lacE007314	lacJ006710	shas009175	NA
shim005772	1.99565	9.20392	1.12104e-66	core	OG5640_1	1	root	lacE007312	lacJ006712	shas009176	ubiquitin-60S ribosomal protein L40 fusion protein
shim005779	1.53362	4.51589	3.35154e-23	core	OG3068_1	1	root	lacE003187	lacJ007222	shas006203	Cytochrome P450
shim005792	2.94877	6.531	4.11811e-237	core	OG6745_1	1	root	lacE009399	lacJ007819	shas000388	Aldehyde dehydrogenase family
shim005803	1.20058	6.91424	1.7575e-14	core	OG2176_1	1	root	lacE001741	lacJ005936	shas002831	Glycosyl Hydrolase Family 88
shim005829	1.96778	9.22622	4.33221e-117	core	OG4926_1	1	root	lacE006179	lacJ001874	shas000786	Catalyzes the initial reaction in the xylose utilization pathway by reducing D-xylose into xylitol. Xylose is a major component of hemicelluloses such as xylan. Most fungi utilize D- xylose via three enzymatic reactions, xylose reductase (XR), xylitol dehydrogenase (XDH), and xylulokinase, to form xylulose 5- phosphate, which enters pentose phosphate pathway
shim005845	1.03683	2.52394	1.89639e-11	core	OG3971_1	1	root	lacE004577	lacJ004392	shas006853	Receptor
shim005851	1.74285	9.1348	1.38928e-61	core	OG7239_1	1	root	lacE010503	lacJ010354	shas008168	guanine nucleotide-binding protein
shim005858	1.62227	6.51761	8.34735e-54	core	OG1110_1	1	root	lacE000172	lacJ001994	shas008175	NA
shim005866	1.62328	6.3775	8.24664e-50	core	OG6252_1	1	root	lacE008437	lacJ006592	shas008721	MFS monocarboxylate transporter
shim005871	2.15452	5.71066	3.25485e-110	core	OG3968_1	1	root	lacE004569	lacJ004386	shas006847	MFS monocarboxylate transporter
shim005877	2.61617	6.21401	6.86975e-143	core	OG3966_1	1	root	lacE004564	lacJ004379	shas006843	Domain of unknown function (DUF1768)
shim005879	1.31511	5.18017	4.00347e-49	core	OG3964_1	1	root	lacE004562	lacJ004377	shas006841	autophagy protein (Atg22)
shim005896	1.49299	9.60088	2.47686e-56	core	OG6847_1	1	root	lacE009611	lacJ010644	shas005258	40s ribosomal protein S4
shim005898	1.10013	7.97624	1.18873e-33	core	OG6849_1	1	root	lacE009613	lacJ010642	shas005256	Transmembrane proteins 14C
shim005910	1.42167	4.51314	1.85496e-35	core	OG5026_1	1	root	lacE006335	lacJ003052	shas003192	NA
shim005924	3.53265	7.09872	7.42809e-198	core	OG4793_1	1	root	lacE005977	lacJ005829	shas007796	beta-glucosidase
shim005926	2.41656	10.1344	9.52691e-81	core	OG4792_1	1	root	lacE005975	lacJ005827	shas007794	Peroxidase, family 2
shim005950	3.18634	6.78136	9.77565e-203	core	OG3037_1	1	root	lacE003131	lacJ001541	shas007761	NA
shim005951	1.57964	7.3146	2.48328e-52	core	OG3036_1	1	root	lacE003130	lacJ001539	shas007762	NA
shim005956	2.3075	5.25219	1.60349e-22	core	OG5630_1	1	root	lacE007293	lacJ007397	shas005585	#N/A
shim005963	1.0456	5.50515	6.52723e-47	core	OG5627_1	1	root	lacE007288	lacJ007392	shas005580	Component of the microsomal membrane bound fatty acid elongation system, which produces the 26-carbon very long-chain fatty acids (VLCFA) from palmitate. Catalyzes the reduction of the 3-ketoacyl-CoA intermediate that is formed in each cycle of fatty acid elongation. VLCFAs serve as precursors for ceramide and sphingolipids (By similarity)
shim005964	1.92941	5.74494	2.14478e-126	core	OG5626_1	1	root	lacE007287	lacJ007391	shas005579	aromatic-L-amino-acid decarboxylase
shim005970	1.6429	7.16703	1.13085e-44	core	OG6467_1	1	root	lacE008868	lacJ009913	shas005076	diphosphomevalonate decarboxylase
shim005977	1.24954	5.16603	4.90395e-39	core	OG7175_1	1	root	lacE010349	lacJ010207	shas010833	NA
shim005978	1.2774	4.84826	1.0985e-31	core	OG2587_1	1	root	lacE002435	lacJ011542	shas011471	ribosome assembly protein
shim005981	2.77296	9.53009	1.88801e-129	core	OG7003_1	1	root	lacE009962	lacJ010073	shas010580	Transcription factor that mediates regulation of both acid- and alkaline-expressed genes in response to ambient pH. At alkaline ambient pH, activates transcription of alkaline-expressed genes (including
shim006009	1.99832	4.78282	4.44116e-57	core	OG8614_1	1	root	NONE	lacJ002187	shas005918	#N/A
shim006023	1.56676	4.77611	1.40295e-76	core	OG5258_1	1	root	lacE006707	lacJ006532	shas006442	DSPc
shim006027	1.15507	3.4952	3.00389e-18	core	OG5261_1	1	root	lacE006711	lacJ006528	shas006446	factor 1
shim006036	1.17834	7.98511	1.78725e-59	core	OG2442_1	1	root	lacE002196	lacJ003797	shas005980	aspartyl aminopeptidase
shim006088	6.4101	9.07611	1.4637e-232	core	OG2860_1	1	root	lacE002879	lacJ005616	shas007864	#N/A
shim006090	1.17322	7.71395	2.18882e-59	core	OG2862_1	1	root	lacE002881	lacJ005614	shas007866	ubiquitin-conjugating enzyme
shim006091	4.46856	9.04909	0	core	OG2863_1	1	root	lacE002882	lacJ005613	shas007867	MGMT family
shim006098	1.77622	10.5325	1.22452e-84	core	OG5608_1	1	root	lacE007260	lacJ006493	shas004968	NA
shim006105	2.27536	5.79756	1.56435e-113	core	OG5619_1	1	root	lacE007275	lacJ006477	shas004952	cation efflux family protein
shim006137	1.19356	7.42204	1.16402e-35	core	OG6004_1	1	root	lacE007952	lacJ007618	shas004711	Gdp-mannose
shim006147	1.62783	8.43096	1.92461e-54	core	OG6754_1	1	root	lacE009422	lacJ009382	shas008673	60S ribosomal protein L12
shim006161	1.24361	3.81286	9.97097e-35	core	OG8251_1	1	root	lacE008740	lacJ005638	NONE	#N/A
shim006165	1.826	8.50981	2.04383e-50	core	OG6361_1	1	root	lacE008615	lacJ008930	shas010521	RNA polymerase II transcription factor
shim006178	1.26355	8.6919	1.46749e-35	core	OG5426_1	1	root	lacE006969	lacJ007030	shas007060	dienelactone hydrolase
shim006179	4.14811	6.8524	3.50687e-256	core	OG5427_1	1	root	lacE006970	lacJ007031	shas007059	dienelactone hydrolase
shim006182	1.46205	5.5703	3.41451e-100	core	OG2396_1	1	root	lacE002113	lacJ001660	shas005564	alpha/beta hydrolase fold
shim006218	3.26826	5.03996	5.96468e-158	core	OG10201_1	1	root	NONE	NONE	shas006621	#N/A
shim006265	1.32869	4.35364	2.15141e-35	core	OG3574_1	1	root	lacE003948	lacJ001301	shas004408	Variant SH3 domain
shim006284	1.54933	9.14113	1.8001e-52	core	OG7468_1	1	root	lacE011279	lacJ011995	shas012324	60s ribosomal protein l11
shim006290	1.20961	8.82564	9.6752e-33	core	OG6452_1	1	root	lacE008835	lacJ009004	shas002591	glucose-6-phosphate isomerase
shim006294	3.70091	9.49961	2.37358e-175	core	OG6449_1	1	root	lacE008831	lacJ009009	shas002596	protoplast secreted protein 2
shim006302	1.41244	9.06007	3.95065e-56	core	OG5221_1	1	root	lacE006644	lacJ006100	shas003457	Stomatin family
shim006326	1.67338	4.44544	1.09702e-23	core	OG2754_1	1	root	lacE002690	lacJ000923	shas004504	YCII-related domain
shim006327	1.43287	6.40585	6.29457e-70	core	OG2753_1	1	root	lacE002688	lacJ000367	shas004506	Enoyl-CoA hydratase
shim006333	2.46753	6.46849	1.78056e-155	core	OG2748_1	1	root	lacE002681	lacJ000360	shas004513	C2H2 type zinc finger domain protein
shim006337	1.0484	5.96443	2.45218e-30	core	OG2745_1	1	root	lacE002678	lacJ000356	shas004517	Domain of unknown function (DUF1932)
shim006347	1.46904	5.6723	5.89278e-76	core	OG3499_1	1	root	lacE003837	lacJ002393	shas000128	NA
shim006348	1.03729	8.31696	2.2438e-29	core	OG3498_1	1	root	lacE003836	lacJ002392	shas000129	Elongation factor
shim006353	1.69439	8.80118	2.42275e-59	core	OG1404_1	1	root	lacE000591	lacJ002600	shas001913	40s ribosomal protein s3
shim006372	1.89912	5.45919	4.41346e-84	core	OG2281_1	1	root	lacE001889	lacJ008063	shas001090	TIM-barrel enzyme family protein
shim006373	1.83007	5.09148	2.89164e-109	core	OG2280_1	1	root	lacE001888	lacJ008062	shas001091	UPF0261 domain protein
shim006384	1.53926	2.48051	4.9223e-16	core	OG4907_1	1	root	lacE006152	lacJ001834	shas000824	Associates with the EF-Tu.GDP complex and induces the exchange of GDP to GTP. It remains bound to the aminoacyl-tRNA.EF- Tu.GTP complex up to the GTP hydrolysis stage on the ribosome
shim006393	2.6321	6.47758	6.62652e-72	core	OG8473_1	1	root	lacE011072	NONE	shas009976	Dienelactone hydrolase endo-1,3,1,4-beta-D-glucanase
shim006397	2.75515	5.61051	1.09626e-246	core	OG7176_1	1	root	lacE010355	lacJ003218	shas009973	zinc metallopeptidase
shim006416	1.86874	11.0659	1.49063e-55	core	OG4342_1	1	root	lacE005167	lacJ006329	shas005747	bZIP transcription factor
shim006420	2.21695	6.32539	1.34548e-70	core	OG2248_1	1	root	lacE001829	lacJ001977	shas008187	NA
shim006428	1.22061	7.43302	2.15274e-44	core	OG2240_1	1	root	lacE001821	lacJ001985	shas008179	Inherit from opiNOG: family with sequence similarity 72, member
shim006490	1.39475	4.63326	4.31874e-77	core	OG4490_1	1	root	lacE005457	lacJ005369	shas002511	Peroxisomal targeting signal 2 receptor
shim006493	2.16173	5.35482	8.32254e-185	core	OG4492_1	1	root	lacE005459	lacJ005367	shas002509	NA
shim006496	1.3649	8.38416	2.13323e-38	core	OG4495_1	1	root	lacE005462	lacJ005363	shas002506	glycoside hydrolase family 16 protein
shim006506	5.10888	8.36218	3.05791e-252	core	OG4806_1	1	root	lacE006005	lacJ008247	shas007617	Dehydrogenase
shim006515	3.43041	8.93301	1.49362e-191	core	OG2392_1	1	root	lacE002106	lacJ001654	shas005558	NAD-binding Rossmann fold oxidoreductase family protein
shim006522	2.77318	5.6714	6.8383e-142	core	OG4470_1	1	root	lacE005420	lacJ007342	shas004778	NA
shim006524	1.9205	5.9598	2.79323e-46	core	OG4471_1	1	root	lacE005421	lacJ007343	shas004777	#N/A
shim006558	1.57526	6.99899	2.91395e-49	core	OG6592_1	1	root	lacE009128	lacJ001773	shas000249	Electron transfer flavoprotein
shim006563	1.04084	6.23919	4.22601e-28	core	OG3109_1	1	root	lacE003251	lacJ009374	shas007952	arginine n-methyltransferase
shim006567	2.35846	8.20665	8.0065e-87	core	OG4075_1	1	root	lacE004726	lacJ002872	shas003582	Dienelactone hydrolase family
shim006585	3.56683	8.00528	9.34785e-131	core	OG2962_1	1	root	lacE003008	lacJ003283	shas001127	Inherit from KOG: Rna-binding protein
shim006658	1.03465	6.84174	5.02667e-47	core	OG2700_1	1	root	lacE002602	lacJ000699	shas002619	FYVE zinc finger
shim006709	1.13659	7.51981	1.31966e-54	core	OG7144_1	1	root	lacE010281	lacJ006436	shas004679	glutaredoxin domain protein
shim006717	1.09113	6.633	4.84154e-32	core	OG2836_1	1	root	lacE002828	lacJ003346	shas009984	NA
shim006727	1.18056	6.02949	3.73083e-50	core	OG6678_1	1	root	lacE009285	lacJ004055	shas009568	NA
shim006755	2.19203	7.47798	1.20626e-83	core	OG1322_1	1	root	lacE000476	lacJ002759	shas001344	dihydrodipicolinate
shim006757	3.89052	6.15666	7.92204e-100	core	OG1320_1	1	root	lacE000474	lacJ002761	shas001342	Lipid transfer protein
shim006762	1.83963	7.74016	2.67145e-77	core	OG7651_1	1	root	lacE000468	NONE	shas001337	Pfam:YDG_SRA
shim006765	1.00617	6.95157	2.15832e-27	core	OG1315_1	1	root	lacE000465	lacJ004491	shas001333	P-type ATPase
shim006767	1.70008	9.50877	6.7576e-51	core	OG1313_1	1	root	lacE000461	lacJ004495	shas001328	60S acidic ribosomal protein P0
shim006786	2.58358	6.97778	3.5638e-79	core	OG3796_1	1	root	lacE004288	lacJ005180	shas000433	conserved hypothetical protein
shim006787	2.90231	7.9927	7.49705e-123	core	OG3797_1	1	root	lacE004289	lacJ005179	shas000434	alpha/beta hydrolase fold
shim006788	3.46423	6.64583	2.61458e-215	core	OG3798_1	1	root	lacE004290	lacJ005178	shas000435	Endoribonuclease L-PSP
shim006797	1.06145	4.77007	3.76758e-16	core	OG6386_1	1	root	lacE008663	lacJ009636	shas009682	Ribonuclease P 40kDa (Rpp40) subunit
shim006840	2.06741	2.73488	7.88907e-32	core	OG2672_1	1	root	lacE002563	lacJ002960	shas002118	NA
shim006846	5.87518	8.69476	7.20812e-147	core	OG6884_1	1	root	lacE009693	lacJ007994	shas005587	#N/A
shim006862	1.39923	3.60344	1.95161e-50	core	OG6806_1	1	root	lacE009520	lacJ008940	shas009091	Gamma-butyrobetaine
shim006873	2.18958	9.69564	2.67825e-70	core	OG6621_1	1	root	lacE009182	lacJ009476	shas004895	HMG (high mobility group) box
shim006883	2.6421	5.27684	5.90775e-220	core	OG3710_1	1	root	lacE004171	lacJ000028	shas004042	NA
shim006884	2.52633	6.30772	1.10572e-192	core	OG3709_1	1	root	lacE004169	lacJ000027	shas004040	Translation initiation factor eIF-2B
shim006889	1.91115	5.96222	1.59211e-87	core	OG3704_1	1	root	lacE004162	lacJ000021	shas004033	hydrolase
shim006911	1.95367	9.6992	2.5981e-67	core	OG4802_1	1	root	lacE005990	lacJ004474	shas003867	NA
shim006915	1.07235	7.47437	8.69189e-21	core	OG5716_1	1	root	lacE007428	lacJ008274	shas003088	Heat shock protein
shim006923	1.15889	10.3505	3.89465e-44	core	OG3832_1	1	root	lacE004355	lacJ005303	shas001730	ubiquitin-conjugating enzyme
shim006926	1.26731	6.23822	9.09413e-28	core	OG3835_1	1	root	lacE004359	lacJ005306	shas001733	UBQ
shim006927	1.50401	9.38413	4.73981e-66	core	OG7932_1	1	root	lacE004360	NONE	shas001734	glutathione s-transferase
shim006929	3.22113	7.95119	0	core	OG3837_1	1	root	lacE004363	lacJ005309	shas001736	benzoate 4-monooxygenase
shim006930	2.95358	7.65529	1.15446e-166	core	OG3838_1	1	root	lacE004364	lacJ005310	shas001737	#N/A
shim006934	2.87421	9.81671	2.43092e-140	core	OG4241_1	1	root	lacE004989	lacJ008485	shas002330	DUF1479 domain protein
shim006935	2.5137	5.29365	1.03266e-117	core	OG4243_1	1	root	lacE004992	lacJ008488	shas002333	Catalyzes the reaction of cyanate with bicarbonate to produce ammonia and carbon dioxide (By similarity)
shim006995	1.05029	4.93001	2.80432e-35	core	OG2588_1	1	root	lacE002436	lacJ011543	shas009325	EFh
shim007007	1.53828	4.67676	6.96959e-52	core	OG4275_1	1	root	lacE005048	lacJ009461	shas006884	NA
shim007012	3.47308	5.55468	1.0329e-194	core	OG5975_1	1	root	lacE007892	lacJ010704	shas005115	NA
shim007027	1.23179	6.40873	5.10063e-60	core	OG1448_1	1	root	lacE000658	lacJ004250	shas004486	udp-glucose 4-epimerase
shim007036	1.3226	4.39109	1.44044e-58	core	OG4721_1	1	root	lacE005864	lacJ005386	shas006239	#N/A
shim007039	1.8021	5.42754	1.55186e-146	core	OG4724_1	1	root	lacE005867	lacJ005389	shas006236	SNF2 family helicase ATPase
shim007047	1.66112	8.47192	1.63668e-50	core	OG6796_1	1	root	lacE009510	lacJ008950	shas009081	60S ribosomal protein L27
shim007052	1.25145	4.58126	6.93259e-42	core	OG1234_1	1	root	lacE000336	lacJ011290	shas007495	BTB/POZ domain
shim007073	8.32745	8.39526	4.59227e-235	core	OG7136_1	1	root	lacE010265	lacJ010442	shas010645	LysM domain
shim007102	2.51841	9.39866	5.1938e-95	core	OG6356_1	1	root	lacE008608	lacJ008938	shas010512	#N/A
shim007116	1.61596	7.10719	4.16835e-43	core	OG4659_1	1	root	lacE005759	lacJ003636	shas001655	importin beta-4 subunit
shim007117	1.94772	3.48061	1.04022e-58	core	OG4660_1	1	root	lacE005760	lacJ003635	shas001654	CADG
shim007118	3.16672	7.7142	3.139e-222	core	OG4661_1	1	root	lacE005761	lacJ003634	shas001653	Dynein light chain
shim007138	1.72632	4.06666	1.52292e-81	core	OG10100_1	1	root	NONE	NONE	shas011065	#N/A
shim007158	2.23412	7.75675	9.50558e-79	core	OG6232_1	1	root	lacE008366	lacJ004962	shas003840	Acetate-CoA ligase
shim007160	2.3638	5.69783	1.73603e-148	core	OG6230_1	1	root	lacE008364	lacJ004960	shas003842	NAD-binding Rossmann fold oxidoreductase family protein
shim007170	1.13562	5.0318	3.71369e-56	core	OG6295_1	1	root	lacE008521	lacJ008309	shas004574	NA
shim007181	1.3515	6.68833	2.49654e-41	core	OG5052_1	1	root	lacE006376	lacJ008903	shas001604	mitochondrial
shim007192	1.12076	3.71646	8.66144e-30	core	OG6807_1	1	root	lacE009529	lacJ009326	shas002804	NA
shim007203	1.78969	6.24098	1.10261e-79	core	OG5433_1	1	root	lacE006979	lacJ007043	shas012027	bifunctional purine biosynthesis protein
shim007229	1.84552	6.28234	7.33798e-17	core	OG7258_1	1	root	lacE010564	lacJ008918	shas009626	Uncharacterized alpha/beta hydrolase domain (DUF2235)
shim007249	1.30675	2.38906	2.57167e-20	core	OG4552_1	1	root	lacE005553	lacJ003192	shas005642	#N/A
shim007260	1.31451	6.29062	7.81824e-55	core	OG4116_1	1	root	lacE004786	lacJ003296	shas003148	#N/A
shim007266	1.71494	5.92049	3.16897e-124	core	OG6984_1	1	root	lacE009917	lacJ008445	shas000152	#N/A
shim007276	2.29135	8.6159	1.81961e-84	core	OG7517_1	1	root	lacE011585	lacJ011495	shas012047	LAG1, DNA binding
shim007277	1.97325	6.70062	1.75722e-67	core	OG10087_1	1	root	NONE	lacJ011496	NONE	#N/A
shim007278	1.01055	7.51983	9.07757e-31	core	OG7221_1	1	root	lacE010478	lacJ010160	shas003937	NA
shim007284	1.23777	7.33742	3.00322e-56	core	OG6471_1	1	root	lacE008880	lacJ009622	shas001554	porphobilinogen deaminase
shim007285	1.42868	6.77755	2.03381e-99	core	OG6472_1	1	root	lacE008881	lacJ009623	shas001553	ubiquitin conjugating enzyme
shim007298	1.37495	6.85993	4.59379e-51	core	OG7355_1	1	root	lacE010870	lacJ006606	shas008707	BadF/BadG/BcrA/BcrD ATPase family
shim007303	2.52905	7.55786	7.06659e-87	core	OG4406_1	1	root	lacE005305	lacJ000570	shas002297	Major intrinsic protein
shim007318	1.04404	5.53461	4.8104e-49	core	OG1681_1	1	root	lacE001036	lacJ007665	shas008964	conserved hypothetical protein
shim007326	1.02011	6.41819	3.01163e-23	core	OG2680_1	1	root	lacE002574	lacJ002947	shas002107	#N/A
shim007347	2.44112	5.57052	9.56437e-109	core	OG1909_1	1	root	lacE001386	lacJ002975	shas001981	DUF757 domain protein
shim007369	1.91783	4.07471	2.41706e-09	core	OG3688_1	1	root	lacE004142	lacJ009905	shas006416	#N/A
shim007385	1.10122	3.424	1.72295e-17	core	OG2686_1	1	root	lacE002580	lacJ002940	shas002100	NUDIX domain
shim007386	1.44975	6.2374	6.97234e-51	core	OG2685_1	1	root	lacE002579	lacJ002941	shas002101	D-amino acid oxidase
shim007401	2.61706	5.31549	1.00867e-126	core	OG7392_1	1	root	lacE010977	lacJ010790	shas010051	Peroxisomal membrane protein
shim007411	6.25187	10.9595	1.99135e-107	core	OG6259_1	1	root	lacE008448	lacJ006756	shas007907	#N/A
shim007412	3.30383	3.99076	2.7507e-129	core	OG6260_1	1	root	lacE008449	lacJ006755	shas007908	#N/A
shim007430	1.7236	3.96427	1.60686e-71	core	OG5094_1	1	root	lacE006458	lacJ005167	shas009947	#N/A
shim007449	2.84021	4.54485	3.03445e-58	core	OG3986_1	1	root	lacE004596	lacJ005216	shas008369	Glycosyl hydrolases family 18
shim007454	2.30774	5.60008	5.65684e-67	core	OG2486_1	1	root	lacE002257	lacJ005663	shas003036	Cryptococcal mannosyltransferase 1
shim007455	2.15229	4.02299	6.20575e-63	core	OG2487_1	1	root	lacE002258	lacJ005662	shas003035	3-oxo-5-alpha-steroid 4-dehydrogenase
shim007467	1.55079	7.50878	3.24916e-47	core	OG2500_1	1	root	lacE002281	lacJ003987	shas003014	Phenylalanine ammonia-lyase
shim007478	1.36626	8.84496	1.39358e-47	core	OG2708_1	1	root	lacE002619	lacJ000679	shas002637	60S ribosomal protein L28
shim007495	1.44515	6.4858	2.25355e-81	core	OG6172_1	1	root	lacE008259	lacJ008087	shas000913	Diacylglycerol kinase catalytic domain
shim007502	2.04396	2.78098	1.35161e-21	core	OG6706_1	1	root	lacE009334	lacJ009561	shas000342	BTB/POZ domain
shim007505	2.41796	8.286	9.25691e-164	core	OG6703_1	1	root	lacE009330	lacJ009564	shas000339	2-nitropropane dioxygenase
shim007507	1.23155	3.70029	2.32975e-30	core	OG10249_1	1	root	NONE	NONE	shas010241	NA
shim007508	1.10999	6.56302	7.48818e-62	core	OG7019_1	1	root	lacE010013	lacJ010413	shas010242	NA
shim007514	1.31419	6.16423	7.13168e-54	core	OG1522_1	1	root	lacE000793	lacJ000932	shas001189	Succinyl-CoA
shim007517	1.30641	3.49431	1.22293e-28	core	OG1519_1	1	root	lacE000790	lacJ000929	shas001186	#N/A
shim007518	2.49472	6.90037	1.06147e-184	core	OG1518_1	1	root	lacE000789	lacJ000928	shas001185	nitrilase
shim007551	1.13742	3.96659	3.99849e-34	core	OG2458_1	1	root	lacE002223	lacJ002475	shas004124	NA
shim007552	1.18277	5.49054	1.47089e-62	core	OG2457_1	1	root	lacE002222	lacJ002474	shas004125	ER membrane protein SH3
shim007556	1.543	6.43938	1.65508e-63	core	OG1712_1	1	root	lacE001085	lacJ008755	shas007074	FAD binding domain
shim007580	1.14965	5.58686	1.8821e-40	core	OG1951_1	1	root	lacE001447	lacJ008505	shas002038	Component of the eukaryotic translation initiation factor 3 (eIF-3) complex, which is involved in protein synthesis and, together with other initiation factors, stimulates binding of mRNA and methionyl-tRNAi to the 40S ribosome (By similarity)
shim007593	1.57763	9.1668	5.75873e-44	core	OG5309_1	1	root	lacE006788	lacJ006696	shas004640	Protein of unknown function (DUF3421)
shim007594	1.21654	2.39506	7.77802e-17	core	OG5310_1	1	root	lacE006789	lacJ006697	shas004639	#N/A
shim007595	3.46111	6.60508	1.52336e-254	core	OG2758_1	1	root	lacE002694	lacJ000919	shas004500	Protein of unknown function (DUF3712)
shim007600	3.13262	8.45582	2.55362e-143	core	OG6108_1	1	root	lacE008147	lacJ006930	shas002130	#N/A
shim007604	1.80802	9.00643	1.61642e-67	core	OG6104_1	1	root	lacE008143	lacJ006934	shas002134	60S ribosomal protein L18
shim007609	1.48422	4.16518	7.59103e-40	core	OG4375_1	1	root	lacE005234	lacJ001125	shas003710	5-formyltetrahydrofolate cyclo-ligase family
shim007613	1.96503	9.39304	2.5112e-106	core	OG4372_1	1	root	lacE005230	lacJ001121	shas003714	Catechol dioxygenase
shim007623	3.87465	6.19615	9.88131291682493e-324	core	OG5244_1	1	root	lacE006686	lacJ006623	shas007557	NA
shim007645	1.15864	6.41465	1.84367e-69	core	OG4688_1	1	root	lacE005808	lacJ011049	shas009716	NA
shim007647	1.89142	5.48208	1.56266e-37	core	OG7329_1	1	root	lacE010774	lacJ011311	shas002853	Ammonium transporter
shim007651	2.78865	7.03334	8.23996e-58	core	OG3118_1	1	root	lacE003283	lacJ000820	shas002750	siderophore biosynthesis
shim007653	2.10509	3.96864	6.62464e-110	core	OG3116_1	1	root	lacE003281	lacJ000822	shas002748	Triacylglycerol lipase
shim007655	2.40605	6.73615	1.8525e-108	core	OG3114_1	1	root	lacE003279	lacJ000825	shas002746	Permease
shim007674	1.75016	4.31463	7.729e-78	core	OG6277_1	1	root	lacE008483	lacJ007855	shas007013	2,3-cyclic-nucleotide 2-phosphodiesterase
shim007675	1.51447	5.25295	1.75933e-33	core	OG6276_1	1	root	lacE008482	lacJ007857	shas007014	Cytochrome P450
shim007685	1.50197	8.12421	4.20485e-54	core	OG5959_1	1	root	lacE007864	lacJ003914	shas004762	Peptidase family M28
shim007691	2.98084	5.80187	1.28465e-239	core	OG5872_1	1	root	lacE007709	lacJ008145	shas000088	NA
shim007700	2.50638	10.9477	2.71629e-138	core	OG7391_1	1	root	lacE010971	lacJ012068	shas011100	aspartic peptidase A1
shim007720	1.7001	6.69514	7.14144e-34	core	OG5586_1	1	root	lacE007218	lacJ011218	shas009741	Quinone oxidoreductase
shim007721	1.3601	6.13101	4.80286e-92	core	OG5587_1	1	root	lacE007219	lacJ011219	shas009740	Protein-tyrosine phosphatase
shim007722	1.17039	4.14182	1.2229e-41	core	OG5588_1	1	root	lacE007220	lacJ011220	shas009739	Inherit from euNOG: Nuclear receptor 2C2-associated protein
shim007726	1.47572	7.07425	5.61123e-21	core	OG5589_1	1	root	lacE007224	lacJ009289	shas009736	#N/A
shim007743	6.22206	6.1372	6.47725e-292	core	OG1765_1	1	root	lacE001176	lacJ006049	shas000039	#N/A
shim007747	2.08884	6.07074	1.0678e-135	core	OG2531_1	1	root	lacE002332	lacJ000847	shas009544	(ABC) transporter
shim007748	1.18723	1.10716	5.69066e-06	core	OG5462_1	1	root	lacE007018	lacJ007290	shas006488	NA
shim007760	2.70451	3.28256	6.73862e-87	core	OG7791_1	1	root	lacE002372	lacJ002317	NONE	Putative methyltransferase
shim007795	1.58781	5.87881	2.45129e-19	core	OG6947_1	1	root	lacE009834	lacJ010044	shas007542	NA
shim007798	2.11434	9.53739	1.13765e-94	core	OG1724_1	1	root	lacE001108	lacJ003822	shas005004	NA
shim007808	4.03815	7.48223	1.2686e-114	core	OG8407_1	1	root	lacE010360	lacJ010393	NONE	#N/A
shim007809	1.54218	8.24874	6.50493e-75	core	OG7180_1	1	root	lacE010361	lacJ010392	shas005620	elongation factor 1 gamma domain-containing protein
shim007811	2.05901	2.3819	1.35064e-33	core	OG7181_1	1	root	lacE010363	lacJ010391	shas005621	Flavin containing amine oxidoreductase
shim007839	1.23895	3.11281	1.13095e-26	core	OG3046_1	1	root	lacE003141	lacJ001551	shas007751	NA
shim007843	1.25242	7.70725	6.52844e-36	core	OG3042_1	1	root	lacE003137	lacJ001547	shas007755	adenosine kinase
shim007845	1.26144	3.59076	1.3436e-31	core	OG1777_1	1	root	lacE001203	lacJ005483	shas000057	NA
shim007853	2.26313	10.2935	1.05741e-108	core	OG1770_1	1	root	lacE001195	lacJ005475	shas000049	Receptor
shim007875	4.44106	9.13595	2.42669e-216	core	OG3734_1	1	root	lacE004206	lacJ004803	shas007418	salicylate hydroxylase
shim007880	1.3688	3.95475	1.89487e-54	core	OG3914_1	1	root	lacE004488	lacJ006571	shas009437	Putative cyclase
shim007906	1.41325	7.68572	1.32094e-52	core	OG2429_1	1	root	lacE002176	lacJ003776	shas005962	NA
shim007907	1.13403	5.42028	1.56521e-21	core	OG2430_1	1	root	lacE002177	lacJ003777	shas005963	Domain of unknown function (DUF3328)
shim007910	1.43641	9.05718	6.49822e-43	core	OG2432_1	1	root	lacE002181	lacJ003781	shas005966	#N/A
shim007920	1.15733	5.66669	2.90632e-49	core	OG2811_1	1	root	lacE002778	lacJ004509	shas001316	Exosome complex subunit Csl4
shim007942	1.05684	8.53828	3.17191e-21	core	OG3051_1	1	root	lacE003150	lacJ001560	shas003422	Thioredoxin
shim007948	1.99798	8.97135	9.38844e-111	core	OG3129_1	1	root	lacE003298	lacJ000806	shas002765	NA
shim007961	3.69596	5.22602	1.40609e-157	core	OG2589_1	1	root	lacE002437	lacJ001727	shas000484	ZnF_C2H2
shim007963	4.60102	9.27037	4.07777080795073e-319	core	OG7302_1	1	root	lacE010692	lacJ007212	shas009220	NA
shim007965	1.36055	7.49715	2.59846e-53	core	OG7303_1	1	root	lacE010694	lacJ007210	shas009222	Triose-phosphate isomerase
shim007966	1.51974	9.0169	1.26603e-67	core	OG7304_1	1	root	lacE010695	lacJ007209	shas009223	mitochondrial peroxiredoxin Prx1
shim008015	1.00537	7.80173	6.46329e-28	core	OG4146_1	1	root	lacE004831	lacJ002118	shas007688	NA
shim008027	3.02294	5.44063	4.75466e-128	core	OG1768_1	1	root	lacE001192	lacJ005473	shas000047	Receptor
shim008039	1.14868	4.29467	3.11695e-32	core	OG2635_1	1	root	lacE002505	lacJ001521	shas001502	NmrA-like family
shim008040	2.84951	4.88215	2.39346e-152	core	OG2634_1	1	root	lacE002504	lacJ001520	shas001500	NmrA-like family
shim008071	1.25335	6.08173	1.54018e-67	core	OG2742_1	1	root	lacE002671	lacJ000347	shas004525	thiosulfate sulfurtransferase
shim008113	5.41238	8.52283	0	core	OG7199_1	1	root	lacE010397	lacJ009334	shas002810	glycoside hydrolase family 16 protein
shim008137	1.21661	4.74922	5.53926e-55	core	OG6042_1	1	root	lacE008019	lacJ009833	shas010029	NA
shim008142	1.08015	7.51865	4.4541e-51	core	OG3728_1	1	root	lacE004200	lacJ004797	shas007412	bZIP transcription factor
shim008145	1.13168	5.67045	1.02123e-41	core	OG3726_1	1	root	lacE004197	lacJ004794	shas007409	GAF domain nucleotide-binding protein
shim008173	2.27803	3.84167	1.70502e-45	core	OG4612_1	1	root	lacE005664	lacJ010096	shas004587	#N/A
shim008174	1.34429	5.24209	1.82388e-33	core	OG4611_1	1	root	lacE005663	lacJ010097	shas004586	Zinc-binding dehydrogenase
shim008241	4.47268	7.29093	4.23995e-190	core	OG3089_1	1	root	lacE003222	lacJ006393	shas006911	NA
shim008243	2.22167	5.12057	8.66851e-46	core	OG3087_1	1	root	lacE003220	lacJ006391	shas006909	Protein phosphatase 2C
shim008244	1.25119	5.6071	7.74772e-55	core	OG3086_1	1	root	lacE003219	lacJ006389	shas006907	s-adenosylmethionine decarboxylase
shim008249	1.14903	7.43594	3.71947e-49	core	OG3082_1	1	root	lacE003214	lacJ006383	shas006903	Cellular morphogenesis protein
shim008250	1.09376	6.11481	2.32726e-44	core	OG3081_1	1	root	lacE003213	lacJ006382	shas006902	C2H2 finger domain protein
shim008296	1.73195	7.48618	4.58443e-85	core	OG7228_1	1	root	lacE010486	lacJ010092	shas010779	conserved hypothetical protein
shim008342	3.77098	6.62264	5.34577e-273	core	OG1123_1	1	root	lacE000194	lacJ003137	shas006598	aflatoxin biosynthesis ketoreductase nor-1
shim008358	2.05073	6.55867	2.44882e-130	core	OG5549_1	1	root	lacE007146	lacJ007877	shas008801	Uroporphyrinogen decarboxylase
shim008375	1.07859	5.99682	9.9374e-54	core	OG2339_1	1	root	lacE001990	lacJ003129	shas003342	Transport protein yif1
shim008396	1.90897	6.6194	1.00519e-28	core	OG6011_1	1	root	lacE007959	lacJ009758	shas004718	Fatty acid desaturase
shim008397	3.2006	6.60082	1.81734e-34	core	OG6012_1	1	root	lacE007961	lacJ009756	shas004719	Thioesterase superfamily
shim008398	2.93024	5.97742	1.10799e-95	core	OG6013_1	1	root	lacE007962	lacJ009755	shas004720	GMC oxidoreductase
shim008424	1.21907	8.65053	1.22459e-32	core	OG5863_1	1	root	lacE007691	lacJ003724	shas006171	60S ribosomal protein L8
shim008434	1.04446	2.78596	2.83265e-20	core	OG5950_1	1	root	lacE007847	lacJ002853	shas001704	Dihydrouridine synthase (Dus)
shim008448	1.00235	3.70682	2.13458e-21	core	OG2678_1	1	root	lacE002570	lacJ002951	shas002112	NA
shim008454	1.43105	8.86944	5.65372e-25	core	OG1695_1	1	root	lacE001059	lacJ004329	shas000270	NA
shim008477	1.05249	6.0381	4.5125e-25	core	OG2798_1	1	root	lacE002760	lacJ009110	shas001296	Outer membrane protein TOM13
shim008500	1.321	10.5681	3.29817e-18	core	OG8325_1	1	root	lacE009497	lacJ010696	NONE	#N/A
shim008504	1.50749	5.65951	1.00228e-65	core	OG8135_1	1	root	lacE007203	NONE	shas009126	NA
shim008512	1.03603	6.45754	4.16828e-52	core	OG5622_1	1	root	lacE007281	lacJ007384	shas005573	E1-like activating enzyme involved in cytoplasm to vacuole transport (Cvt) and autophagy (By similarity)
shim008519	1.89236	8.37741	2.187e-68	core	OG1916_1	1	root	lacE001397	lacJ002987	shas001990	60S ribosomal protein L34
shim008521	4.91056	10.696	4.41014e-136	core	OG1918_1	1	root	lacE001399	lacJ002989	shas001992	CFEM domain
shim008522	1.5031	8.30732	2.83708e-36	core	OG1919_1	1	root	lacE001400	lacJ002990	shas001993	60S ribosomal protein L31
shim008547	2.23825	6.29586	9.48763e-150	core	OG1202_1	1	root	lacE000287	lacJ009557	shas004610	2OG-Fe(II) oxygenase superfamily
shim008548	2.67654	6.0011	3.09213e-78	core	OG4621_1	1	root	lacE005686	lacJ007253	shas004609	2OG-Fe(II) oxygenase superfamily
shim008566	1.6731	5.3091	1.56852e-80	core	OG5901_1	1	root	lacE007751	lacJ003872	shas001262	Acetamidase formamidase
shim008575	1.16607	5.7938	1.94921e-44	core	OG2419_1	1	root	lacE002157	lacJ009078	shas007219	alpha/beta hydrolase fold
shim008576	2.04344	7.59536	1.06105e-98	core	OG2418_1	1	root	lacE002156	lacJ009077	shas007218	2-methylcitrate dehydratase
shim008603	1.79808	5.36898	8.00313e-54	core	OG3230_1	1	root	lacE003445	lacJ002660	shas001799	Protein phosphatase 2C
shim008645	2.07435	8.18514	4.12393e-126	core	OG2438_1	1	root	lacE002190	lacJ003791	shas005974	synthase
shim008648	1.63125	5.41113	4.62209e-85	core	OG2437_1	1	root	lacE002188	lacJ003789	shas005972	#N/A
shim008650	1.83219	7.76182	2.53129e-119	core	OG6002_1	1	root	lacE007944	lacJ011437	shas009385	Isoprenylcysteine carboxyl methyltransferase (ICMT) family
shim008666	1.26571	6.12461	6.45994e-63	core	OG4823_1	1	root	lacE006035	lacJ001759	shas000452	NA
shim008673	1.58869	5.45727	4.1975e-98	core	OG3660_1	1	root	lacE004088	lacJ003523	shas002447	Serine hydrolase (FSH1)
shim008674	3.07891	5.64089	3.24198e-144	core	OG3659_1	1	root	lacE004087	lacJ003524	shas002448	Succinate fumarate mitochondrial transporter
shim008695	1.85196	6.71796	7.39934e-81	core	OG1455_1	1	root	lacE000667	lacJ004240	shas004476	carboxylase
shim008718	1.12101	6.24259	2.90073e-40	core	OG2371_1	1	root	lacE002067	lacJ002198	shas005929	Catalyzes the dehydration of methylthioribulose-1- phosphate (MTRu-1-P) into 2,3-diketo-5-methylthiopentyl-1- phosphate (DK-MTP-1-P) (By similarity)
shim008719	1.09096	5.87193	4.0414e-41	core	OG2372_1	1	root	lacE002068	lacJ002196	shas005927	protein kinase dsk1
shim008748	2.97454	10.5115	8.61018e-103	core	OG2341_1	1	root	lacE001995	lacJ003134	shas003347	LysM domain
shim008788	2.39916	9.53358	4.35616e-75	core	OG4045_1	1	root	lacE004683	lacJ004152	shas005287	transporter
shim008792	2.02138	8.51861	1.0764e-118	core	OG5907_1	1	root	lacE007767	lacJ007923	shas004927	Dehydrogenase
shim008796	2.92029	6.61117	4.05484e-155	core	OG1644_1	1	root	lacE000976	lacJ005840	shas001579	Metallo-beta-lactamase superfamily
shim008797	3.09318	4.68563	3.98133e-153	core	OG1643_1	1	root	lacE000975	lacJ005839	shas001578	Metallo-beta-lactamase superfamily
shim008799	1.49671	4.28278	9.09972e-53	core	OG1642_1	1	root	lacE000973	lacJ005837	shas001576	Cytidylyltransferase
shim008806	1.04369	7.38075	8.30226e-55	core	OG6148_1	1	root	lacE008220	lacJ005039	shas005681	NA
shim008825	2.03167	10.6108	7.34517e-68	core	OG1509_1	1	root	lacE000776	lacJ000302	shas009921	Glycoside hydrolase family 18 protein
shim008835	1.04316	4.32262	1.41993e-29	core	OG3182_1	1	root	lacE003369	lacJ003229	shas003968	Arv1-like family
shim008859	1.09532	4.63226	1.08841e-10	core	OG4077_1	1	root	lacE004733	lacJ002865	shas003589	NA
shim008862	2.04312	6.30415	1.55369e-59	core	OG2001_1	1	root	lacE001525	lacJ008724	shas003647	Sugar (and other) transporter
shim008874	1.01658	4.696	5.71357e-29	core	OG2543_1	1	root	lacE002351	lacJ002340	shas009571	mitochondrial 54S ribosomal protein YmL25
shim008891	1.68497	5.97113	6.94784e-16	core	OG3034_1	1	root	lacE005312	lacJ000577	shas002291	#N/A
shim008897	1.41128	3.7344	7.66073e-32	core	OG6183_1	1	root	lacE008282	lacJ010011	shas002985	#N/A
shim008924	1.76376	6.23149	5.73597e-109	core	OG1371_1	1	root	lacE000540	lacJ006086	shas002471	PQ loop repeat protein
shim008925	2.06611	4.53827	6.47575e-46	core	OG1372_1	1	root	lacE000541	lacJ006087	shas002470	Cytochrome p450
shim008928	1.89939	6.47442	5.37684e-105	core	OG4587_1	1	root	lacE005616	lacJ005415	shas009003	Enoyl-CoA hydratase isomerase
shim008932	2.56154	7.96045	1.03653e-76	core	OG4591_1	1	root	lacE005620	lacJ005411	shas010506	Dehydrogenase
shim008936	1.46877	8.95409	2.33098e-70	core	OG6794_1	1	root	lacE009502	lacJ008302	shas004582	Alpha-ketoglutarate-dependent taurine dioxygenase
shim008939	1.01988	4.16847	1.70803e-21	core	OG2535_1	1	root	lacE002341	lacJ002351	shas009581	synthase
shim008963	1.32666	7.86397	3.30144e-67	core	OG1555_1	1	root	lacE000839	lacJ000976	shas006363	Methylmalonate-semialdehyde dehydrogenase
shim008969	1.76212	8.0213	3.39876e-61	core	OG1561_1	1	root	lacE000845	lacJ000982	shas006357	conserved hypothetical protein
shim008981	1.06369	7.10815	1.12332e-38	core	OG6522_1	1	root	lacE008984	lacJ009366	shas002564	NA
shim008983	3.14855	7.30833	7.35493e-87	core	OG6520_1	1	root	lacE008982	lacJ009364	shas002566	#N/A
shim009018	6.52071	8.02594	0	core	OG3331_1	1	root	lacE003594	lacJ009196	shas010228	lactose permease
shim009064	1.94961	6.69285	4.44736e-63	core	OG4674_1	1	root	lacE005784	lacJ006003	shas008590	Cytochrome p450
shim009087	1.52268	2.99954	6.54876e-32	core	OG3198_1	1	root	lacE003397	lacJ003255	shas008525	NA
shim009170	1.04116	6.75015	9.20845e-52	core	OG3236_1	1	root	lacE003454	lacJ002651	shas001791	#N/A
shim009206	1.40054	8.56253	9.26933e-47	core	OG7050_1	1	root	lacE010086	lacJ006786	shas011169	60S ribosomal protein L24
shim009212	1.24695	3.96143	5.73588e-35	core	OG4819_1	1	root	lacE006025	lacJ001749	shas000462	S-adenosyl-L-methionine-dependent methyltransferase that catalyzes the trimethylation of the amino group of the modified target histidine residue in translation elongation factor 2 (EF- 2), to form an intermediate called diphthine. The three successive methylation reactions represent the second step of diphthamide biosynthesis (By similarity)
shim009298	5.17336	9.1115	6.5893e-293	core	OG4170_1	1	root	lacE004868	lacJ007479	shas006967	Alpha-ketoglutarate-dependent taurine dioxygenase
shim009316	1.7014	8.41188	1.44456e-67	core	OG2512_1	1	root	lacE002302	lacJ004008	shas002996	Cyclin
shim009320	1.03683	3.99401	1.90387e-29	core	OG4598_1	1	root	lacE005639	lacJ009164	shas010675	#N/A
shim009354	2.17511	6.40569	9.92647e-167	core	OG6838_1	1	root	lacE009596	lacJ007626	shas004702	Cytochrome P450
shim009360	1.66742	8.51859	3.09039e-55	core	OG1987_1	1	root	lacE001502	lacJ008712	shas007764	Ribosomal L28e protein family
shim009363	1.93409	8.86088	9.48619e-62	core	OG1989_1	1	root	lacE001506	lacJ008708	shas007768	40S ribosomal protein S9
shim009364	1.73265	9.01473	6.08223e-57	core	OG1990_1	1	root	lacE001507	lacJ008707	shas007769	60s ribosomal protein
shim009385	1.38183	6.83238	1.16613e-31	core	OG3857_1	1	root	lacE004403	lacJ007104	shas000205	NA
shim009408	1.11427	4.08787	1.06417e-36	core	OG4244_1	1	root	lacE004996	lacJ008492	shas002338	Indole-diterpene biosynthesis protein PaxU
shim009475	1.02052	5.95619	5.80305e-38	core	OG3005_1	1	root	lacE003082	lacJ000521	shas010532	FtsJ-like methyltransferase
shim009507	1.20026	5.62972	1.84546e-74	core	OG1730_1	1	root	lacE001120	lacJ003833	shas005013	Sucrase/ferredoxin-like
shim009536	1.08076	8.60541	3.46049e-21	core	OG6178_1	1	root	lacE008266	lacJ008094	shas000906	Fungal specific transcription factor domain
shim009549	1.48334	9.55032	1.15296e-53	core	OG4879_1	1	root	lacE006117	lacJ004540	shas003789	Cytochrome b5
shim009630	7.07055	6.44411	0	core	OG5015_1	1	root	lacE006319	lacJ003066	shas003177	Exo-polygalacturonase
shim009642	1.42009	3.3208	9.58785e-28	core	OG4469_1	1	root	lacE005417	lacJ008557	shas004783	Involved in cell death (apoptosis) (By similarity)
shim009656	2.26848	5.09791	2.02221e-126	core	OG4305_1	1	root	lacE005087	lacJ006070	shas002605	Glutathione S-transferase, N-terminal domain
shim009671	1.64001	6.73705	7.0426e-109	core	OG6053_1	1	root	lacE008035	lacJ002696	shas007242	DUF1479 domain protein
shim009689	1.25668	8.40216	1.07718e-62	core	OG2834_1	1	root	lacE002822	lacJ003352	shas009421	o-acetylhomoserine
shim009702	1.23302	8.44864	1.24314e-30	core	OG7306_1	1	root	lacE010703	lacJ009212	shas012411	40S ribosomal protein S11
shim009714	1.04476	5.8132	1.43996e-22	core	OG5844_1	1	root	lacE007648	lacJ010877	shas009876	ribosome associated DnaJ chaperone Zuotin
shim009738	1.58824	6.57398	2.83389e-112	core	OG1597_1	1	root	lacE000899	lacJ001412	shas000725	NA
shim009740	1.53789	6.63969	1.73163e-61	core	OG1596_1	1	root	lacE000895	lacJ001416	shas000722	Helix-loop-helix DNA-binding domain
shim009743	3.00058	11.2868	2.16471e-128	core	OG1595_1	1	root	lacE000891	lacJ001419	shas000721	Helix-loop-helix DNA-binding domain
shim009747	1.70449	6.83853	4.79614e-75	core	OG5825_1	1	root	lacE007621	lacJ006471	shas008264	Poly(ADP-ribose) polymerase catalytic domain
shim009749	1.75682	10.0379	6.24543e-72	core	OG5827_1	1	root	lacE007623	lacJ010885	shas008266	Domain of unknown function (DUF1768)
shim009763	8.32521	12.7344	0	core	OG3526_1	1	root	lacE003876	lacJ000636	shas001243	Alcohol oxidase
shim009767	1.85874	5.96974	5.81791e-65	core	OG5047_1	1	root	lacE006370	lacJ008896	shas001609	FAD binding domain
shim009798	1.40347	7.92988	3.67842e-66	core	OG6412_1	1	root	lacE008719	lacJ007744	shas002863	DSBA-like thioredoxin domain
shim009806	2.73505	8.68911	1.21408e-24	core	OG5782_1	1	root	lacE007544	lacJ005699	shas005534	#N/A
shim009807	1.85811	4.25502	8.38968e-58	core	OG5783_1	1	root	lacE007545	lacJ005700	shas005532	mitotic spindle checkpoint component MAD2
shim009809	1.97997	6.08432	4.06108e-16	core	OG5785_1	1	root	lacE007547	lacJ005702	shas005529	#N/A
shim009831	1.61865	-0.0764679	1.37107e-10	core	OG7300_1	1	root	lacE010688	lacJ012092	shas001140	#N/A
shim009837	1.17141	5.12991	1.39435e-34	core	OG7148_1	1	root	lacE010291	lacJ010216	shas009195	Cystathionine beta-synthase
shim009838	1.29914	5.85481	8.61084e-35	core	OG6967_1	1	root	lacE009872	lacJ008602	shas005307	#N/A
shim009850	2.74018	8.6855	2.44626e-77	core	OG5236_1	1	root	lacE006669	lacJ006633	shas008912	NA
shim009852	1.24887	6.16567	1.86587e-74	core	OG5234_1	1	root	lacE006666	lacJ006636	shas008914	Aldo/keto reductase family
shim009938	1.07276	6.15506	7.7627e-41	core	OG3540_1	1	root	lacE003899	lacJ007246	shas009283	Uncharacterized protein conserved in bacteria (DUF2263)
shim009941	1.19801	6.21613	8.38158e-41	core	OG1445_1	1	root	lacE000654	lacJ004254	shas004490	ubiquitin carboxyl-terminal hydrolase
shim009942	1.59478	6.50087	2.46058e-53	core	OG1446_1	1	root	lacE000655	lacJ004253	shas004489	MOSC domain
shim009965	1.11149	8.45388	2.25289e-28	core	OG2692_1	1	root	lacE002587	lacJ002933	shas002093	60s ribosomal protein
shim009966	1.43456	7.58932	1.28471e-74	core	OG2691_1	1	root	lacE002586	lacJ002934	shas002094	NA
shim009984	2.00152	9.95626	4.61797e-22	core	#N/A	1	root	#N/A	#N/A	#N/A	#N/A
shim009988	1.17485	8.20466	1.39077e-42	core	OG3904_1	1	root	lacE004468	lacJ004063	shas008615	Component of the cytosolic iron-sulfur (Fe S) protein assembly machinery. Required for the maturation of extramitochondrial Fe S proteins (By similarity). Has anti- apoptotic effects in the cell. Involved in negative control of H(2)O(2)-induced cell death, probably by tethering the pro- apoptotic factor tah18 in the cytoplasm in the absence of oxidative stress (By similarity)
shim010008	1.45614	8.91747	3.53954e-42	core	OG5562_1	1	root	lacE007170	lacJ005504	shas011026	Ribosomal protein
shim010012	1.35965	2.31123	1.50999e-19	core	#N/A	1	root	#N/A	#N/A	#N/A	Component of the NOP7 complex, which is required for maturation of the 25S and 5.8S ribosomal RNAs and formation of the 60S ribosome (By similarity)
shim010013	1.31259	8.77285	1.78333e-40	core	OG6730_1	1	root	lacE009381	lacJ011166	shas010074	40s ribosomal protein s16
shim010019	1.19045	2.02432	9.66499e-12	core	#N/A	1	root	#N/A	#N/A	#N/A	NA
shim010027	1.51738	5.80322	5.99417e-57	core	OG5868_1	1	root	lacE007702	lacJ008150	shas000092	#N/A
shim010028	2.34597	5.62855	6.94601e-126	core	#N/A	1	root	#N/A	#N/A	#N/A	#N/A
shim010029	1.316	8.64273	8.98275e-35	core	OG8173_1	1	root	lacE007704	lacJ008149	NONE	60S acidic ribosomal protein P1
shim010037	1.06828	2.13721	7.88953e-11	core	#N/A	1	root	#N/A	#N/A	#N/A	Vacuolar carboxypeptidase involved in degradation of small peptides. Digests preferentially peptides containing an aliphatic or hydrophobic residue in P1' position, as well as methionine, leucine or phenylalanine in P1 position of ester substrate (By similarity)
shim010046	2.6625	8.0421	6.29937e-149	core	OG7448_1	1	root	lacE011197	lacJ003703	shas010980	NA
shim010051	1.09632	7.61647	8.87944e-40	core	OG4166_1	1	root	lacE004864	lacJ007475	shas006971	glycoside hydrolase family 61 protein
shim010056	1.02822	4.49479	5.34298e-28	core	OG1119_1	1	root	lacE000188	lacJ003142	shas006590	NA
shim010057	1.77412	6.10804	3.96569e-131	core	OG1120_1	1	root	lacE000189	lacJ003141	shas006591	60S ribosomal export protein NMD3
shim010119	1.00012	4.39313	9.60116e-39	core	OG1113_1	1	root	lacE000176	lacJ001998	shas008171	agmatinase
shim010130	1.14281	5.43445	9.71693e-42	core	OG1504_1	1	root	lacE000768	lacJ000293	shas002418	Essential component of the cytosolic iron-sulfur (Fe S) protein assembly machinery. Required for the maturation of extramitochondrial Fe S proteins (By similarity)
shim010136	1.52653	2.24341	1.78764e-26	core	#N/A	1	root	#N/A	#N/A	#N/A	protein kinase dsk1
shim010145	1.21705	5.01026	4.59012e-52	core	OG1506_1	1	root	lacE000770	lacJ000295	shas002420	Histidinol-phosphate aminotransferase
shim010149	1.00633	6.69837	2.18212e-54	core	OG7362_1	1	root	lacE010891	lacJ010774	shas010375	alpha/beta hydrolase fold
shim010155	1.02291	6.5987	2.01777e-18	core	OG1363_1	1	root	lacE000526	lacJ002708	shas006492	citrate synthase
shim010186	1.38136	3.73947	4.8801e-40	core	#N/A	1	root	#N/A	#N/A	#N/A	S_TKc
shim010187	1.00708	3.01765	9.14755e-15	core	#N/A	1	root	#N/A	#N/A	#N/A	#N/A
shim010203	1.81839	7.41171	1.32117e-82	core	OG4597_1	1	root	lacE005637	lacJ009168	shas010677	Major Facilitator Superfamily
shim010207	2.79558	1.45952	2.2437e-38	core	#N/A	1	root	#N/A	#N/A	#N/A	#N/A
shim010218	1.41881	5.43772	1.04377e-61	core	OG5705_1	1	root	lacE007413	lacJ008290	shas003104	Inherit from KOG: alcohol dehydrogenase
shim010222	1.20096	2.65311	3.17302e-11	core	OG5727_1	1	root	lacE007447	lacJ007512	shas004828	Cation transport protein
shim010224	1.01532	0.463344	0.00224384	core	#N/A	1	root	#N/A	#N/A	#N/A	#N/A
shim010229	1.05714	8.33893	3.63317e-25	core	OG5298_1	1	root	lacE006772	lacJ006680	shas004655	Ornithine decarboxylase antizyme
shim010243	1.52966	8.31046	1.13347e-49	core	OG6350_1	1	root	lacE008597	lacJ008679	shas009310	60s ribosomal protein
shim010244	3.00357	5.84897	3.61539e-146	core	OG6351_1	1	root	lacE008598	lacJ008678	shas009311	Short chain dehydrogenase
shim010245	1.17122	3.42494	8.81563e-22	core	OG1940_1	1	root	lacE001433	lacJ003021	shas002024	folic acid synthesis protein
shim010246	1.2893	8.96073	1.03418e-35	core	#N/A	1	root	#N/A	#N/A	#N/A	40S ribosomal protein S30
shim010303	1.0921	0.0899674	0.000256452	core	#N/A	1	root	#N/A	#N/A	#N/A	#N/A
shim010312	1.40709	6.54571	6.8285e-67	core	#N/A	1	root	#N/A	#N/A	#N/A	NA
shim010325	1.0802	6.37446	5.85393e-42	core	OG2320_1	1	root	lacE001944	lacJ011417	shas009209	Protein of unknown function (DUF952)
shim010359	4.30394	4.05971	2.25357e-127	core	OG8959_1	1	root	NONE	NONE	shas007361	#N/A
shim010363	1.11402	6.60908	1.06618e-28	core	OG7234_1	1	root	lacE010493	lacJ010277	shas010271	NA
shim010365	1.22042	5.32159	1.44267e-46	core	#N/A	1	root	#N/A	#N/A	#N/A	#N/A
shim010367	1.19609	2.15588	1.00278e-21	core	#N/A	1	root	#N/A	#N/A	#N/A	#N/A
shim010383	1.42563	5.61085	1.09625e-85	core	OG7262_1	1	root	lacE010571	lacJ009023	shas006374	protein FMP21, mitochondrial
shim010384	1.50826	7.29287	7.58939e-85	core	OG7263_1	1	root	lacE010572	lacJ009022	shas006373	Fungal_trans
shim010390	1.22693	6.29934	1.24811e-64	core	OG7644_1	1	root	lacE000321	NONE	shas007510	NA
shim010391	1.71632	4.52601	1.04494e-36	core	OG1225_1	1	root	lacE000322	lacJ003379	shas007509	NA
shim010402	2.24383	3.52321	8.94714e-66	core	#N/A	1	root	#N/A	#N/A	#N/A	acyl-CoA dehydrogenase
shim010411	2.81831	3.18171	2.53708e-67	core	#N/A	1	root	#N/A	#N/A	#N/A	#N/A
shim010414	1.21297	6.03586	9.24651e-22	core	OG6300_1	1	root	lacE008529	lacJ009032	shas008436	O-methyltransferase
shim010423	2.99392	6.77407	1.29595e-175	core	OG6426_1	1	root	lacE008759	lacJ005260	shas003227	BRLZ
shim010463	1.87894	5.21348	7.64668e-114	core	OG2841_1	1	root	lacE002839	lacJ003334	shas002796	NA
shim010468	1.22613	7.68826	6.56391e-32	core	OG7150_1	1	root	lacE010303	lacJ010313	shas006618	)-reductase
shim010501	1.09141	4.55838	1.82444e-30	core	OG6083_1	1	root	lacE008112	lacJ006441	shas004674	sugar transporter
shim010504	1.06386	4.50931	9.3402e-29	core	OG6195_1	1	root	lacE008303	lacJ010204	shas009072	#N/A
shim010519	2.50288	3.54479	4.41781e-44	core	#N/A	1	root	#N/A	#N/A	#N/A	#N/A
shim010520	1.3698	3.14233	2.15671e-10	core	#N/A	1	root	#N/A	#N/A	#N/A	#N/A
shim010540	1.10133	6.03453	1.49112e-43	core	OG6037_1	1	root	lacE008010	lacJ010669	shas011162	#N/A
shim010560	1.18881	6.29442	2.22411e-59	core	OG1675_1	1	root	lacE001028	lacJ007673	shas008957	Alpha-ketoglutarate-dependent taurine dioxygenase
shim010605	1.7849	0.977304	1.20348e-18	core	#N/A	1	root	#N/A	#N/A	#N/A	#N/A
shim010623	1.36492	7.54818	1.40368e-54	core	OG2356_1	1	root	lacE002020	lacJ002893	shas007472	Na H antiporter
shim010672	3.08605	8.92018	1.14569e-29	core	#N/A	1	root	#N/A	#N/A	#N/A	#N/A
shim010677	3.82855	7.40394	6.71461e-265	core	OG5584_1	1	root	lacE007210	lacJ006772	shas009134	Isochorismatase family
shim010678	1.34944	7.73114	1.74985e-43	core	OG5583_1	1	root	lacE007208	lacJ006774	shas009133	Fungal_trans
shim010735	1.44963	8.63604	2.34118e-36	core	OG3529_1	1	root	lacE003882	lacJ000630	shas001237	amino acid transporter
shim010752	1.05679	4.48583	1.23716e-10	core	#N/A	1	root	#N/A	#N/A	#N/A	#N/A
shim010773	5.00473	7.19721	4.36579e-278	core	OG9031_1	1	root	NONE	NONE	shas000437	alpha-N-arabinofuranosidase A
shim010853	1.20929	10.2508	2.57373e-36	core	#N/A	1	root	#N/A	#N/A	#N/A	#N/A
shim010854	1.61812	6.11932	2.87085e-69	core	OG4478_1	1	root	lacE005439	lacJ007361	shas010724	2-oxo acid dehydrogenases acyltransferase
shim010863	1.07028	5.70573	1.0091e-22	core	OG6608_1	1	root	lacE009163	lacJ009397	shas007962	ser Thr protein phosphatase
shim010881	1.6144	9.88269	1.05616e-44	core	OG3240_1	1	root	lacE003465	lacJ002641	shas001781	Allergenic cerato-platanin Asp F13
shim010920	2.37209	3.93064	2.15528e-84	core	OG6778_1	1	root	lacE009462	lacJ004462	shas003879	NA
shim010921	1.18258	5.40746	1.31758e-58	core	OG6777_1	1	root	lacE009461	lacJ004461	shas003880	myo-inositol transporter
shim010946	1.07772	7.51315	1.26768e-26	core	OG2694_1	1	root	lacE002591	lacJ002929	shas002092	)-reductase
shim010969	1.49743	1.27021	5.1765e-17	core	#N/A	1	root	#N/A	#N/A	#N/A	#N/A
shim010973	1.20543	4.92963	2.02528e-47	core	OG5775_1	1	root	lacE007532	lacJ000624	shas001163	short-chain dehydrogenase
shim010974	1.16615	4.14588	6.42364e-50	core	#N/A	1	root	#N/A	#N/A	#N/A	Cytochrome p450
shim011034	1.43316	5.98002	3.77464e-54	core	OG4223_1	1	root	lacE004964	lacJ010894	shas008031	iron-regulated transporter
shim011045	1.18091	0.733404	6.1548e-09	core	#N/A	1	root	#N/A	#N/A	#N/A	#N/A
shim011113	3.10327	1.97088	1.65822e-37	core	#N/A	1	root	#N/A	#N/A	#N/A	#N/A
shim011171	1.01107	6.01488	2.31436e-50	core	OG3651_1	1	root	lacE004077	lacJ003534	shas002458	3-methyl-2-oxobutanoate hydroxymethyltransferase
shim011194	4.20272	6.3329	1.35749e-177	core	OG6405_1	1	root	lacE008693	lacJ009815	shas002187	Uncharacterized protein conserved in bacteria (DUF2264)
shim011244	2.36708	5.40757	1.75734e-117	core	OG2508_1	1	root	lacE002296	lacJ004003	shas003000	Inherit from KOG: D-glycerate 3-kinase
shim011245	1.33296	5.97942	9.70066e-96	core	OG2509_1	1	root	lacE002297	lacJ004004	shas002999	NA
shim011250	1.22027	6.3024	3.21687e-23	core	OG6883_1	1	root	lacE009692	lacJ004842	shas003718	conserved hypothetical protein
shim011251	1.02923	7.97673	1.42919e-46	core	OG6882_1	1	root	lacE009691	lacJ004841	shas003719	succinate dehydrogenase
shim011252	2.96838	6.16504	1.6583e-88	core	OG5823_1	1	root	lacE007617	lacJ006467	shas008260	Poly(ADP-ribose) polymerase catalytic domain
shim011253	3.53397	7.71773	3.79032e-66	core	#N/A	1	root	#N/A	#N/A	#N/A	Poly(ADP-ribose) polymerase catalytic domain
shim011266	1.26614	7.59112	7.49849e-43	core	OG5319_1	1	root	lacE006808	lacJ007008	shas005475	succinate dehydrogenase
shim011334	6.9375	9.79721	0	core	OG6902_1	1	root	lacE009725	lacJ001723	shas000487	iron permease
shim011335	6.74893	10.503	0	core	OG6901_1	1	root	lacE009724	lacJ001722	shas000488	Iron transport multicopper oxidase
shim011346	3.72239	8.55071	2.88173e-284	core	OG2991_1	1	root	lacE003059	lacJ004763	shas006713	quinate permease
shim011361	1.92496	6.82527	8.10014e-164	core	OG6780_1	1	root	lacE009464	lacJ004464	shas003877	Protein phosphatase 2C
shim011362	1.98191	4.95449	5.36082e-84	core	OG6779_1	1	root	lacE009463	lacJ004463	shas003878	S-adenosylmethionine-dependent methyltransferase activity
shim011366	1.10293	6.61412	8.1768e-34	core	OG3849_1	1	root	lacE004391	lacJ010616	shas004732	short chain dehydrogenase
shim011382	1.21013	5.17082	8.06352e-45	core	OG1717_1	1	root	lacE001096	lacJ002678	shas007066	FAD binding monooxygenase
shim011385	1.90399	-0.339187	3.70073e-07	core	#N/A	1	root	#N/A	#N/A	#N/A	#N/A
shim011404	1.21721	2.34393	1.46076e-17	core	#N/A	1	root	#N/A	#N/A	#N/A	#N/A
shim011415	1.01882	8.02259	2.86683e-34	core	OG7989_1	1	root	lacE005213	lacJ007187	NONE	succinate dehydrogenase
shim011503	1.14085	4.76761	2.83857e-35	core	OG3649_1	1	root	lacE004072	lacJ011635	shas003564	CRAL TRIO domain protein
shim011506	1.50041	8.87398	1.39195e-43	core	OG3635_1	1	root	lacE004029	lacJ006242	shas009745	40s ribosomal protein
shim011523	1.40071	4.54994	1.87764e-37	core	OG2484_1	1	root	lacE002252	lacJ005667	shas003040	MFS drug transporter
shim011575	2.43201	4.05306	3.47522e-71	core	#N/A	1	root	#N/A	#N/A	#N/A	#N/A
shim011576	1.60921	2.38612	9.32398e-32	core	#N/A	1	root	#N/A	#N/A	#N/A	#N/A
shim011609	1.49787	8.39394	1.71916e-53	core	OG7364_1	1	root	lacE010897	lacJ008980	shas012110	Ribosomal protein L15
shim011627	1.60073	7.6784	1.30909e-64	core	OG2386_1	1	root	lacE002092	lacJ002168	shas007306	catalytic protein kinase domain-containing protein
shim011630	3.98012	6.81374	1.76266e-186	core	OG2383_1	1	root	lacE002084	lacJ002176	shas005907	GDSL lipase acylhydrolase family protein
shim011637	2.13519	1.6959	1.61753e-17	core	#N/A	1	root	#N/A	#N/A	#N/A	#N/A
shim011638	1.68293	-0.0693796	3.9141e-11	core	#N/A	1	root	#N/A	#N/A	#N/A	#N/A
shim011693	1.49118	4.48172	1.13849e-52	core	#N/A	1	root	#N/A	#N/A	#N/A	NA
shim011703	1.58812	-0.118371	3.14899e-06	core	#N/A	1	root	#N/A	#N/A	#N/A	#N/A
shim011709	1.14646	1.31633	1.27787e-09	core	#N/A	1	root	#N/A	#N/A	#N/A	#N/A
shim011760	1.26999	1.84134	4.65043e-12	core	#N/A	1	root	#N/A	#N/A	#N/A	#N/A
shim011826	2.37772	2.30765	9.49389e-50	core	#N/A	1	root	#N/A	#N/A	#N/A	Dehydrogenase
shim011841	1.66327	8.57731	1.8122e-60	core	OG7365_1	1	root	lacE010898	lacJ008981	shas010928	60s ribosomal protein L16
shim011846	3.87452	6.45351	1.5507e-174	core	OG1503_1	1	root	lacE000766	lacJ000291	shas002416	Cellulase (glycosyl hydrolase family 5)
shim011869	1.33428	1.32235	1.25636e-11	core	#N/A	1	root	#N/A	#N/A	#N/A	#N/A
shim011886	1.27575	0.107801	8.13842e-07	core	OG10210_1	1	root	NONE	NONE	shas007535	NA
shim011929	1.13481	8.48458	9.45584e-33	core	#N/A	1	root	#N/A	#N/A	#N/A	40S ribosomal protein S27
shim011937	1.26099	3.52445	9.72648e-38	core	OG2611_1	1	root	lacE002473	lacJ001487	shas001472	#N/A
shim011938	1.26819	5.33472	6.76219e-09	core	#N/A	1	root	#N/A	#N/A	#N/A	Cytochrome p450
shim011947	2.16415	3.81227	9.42849e-102	core	OG7138_1	1	root	lacE010269	lacJ010438	shas010642	#N/A
shim011950	6.94933	9.11524	0	core	#N/A	1	root	#N/A	#N/A	#N/A	Cytochrome p450
shim012011	2.35362	7.9408	1.58804e-138	core	OG8524_1	1	root	lacE011501	lacJ011925	NONE	#N/A
shim012015	1.38788	5.40508	3.42612e-71	core	OG4308_1	1	root	lacE005095	lacJ006063	shas009263	Glutaredoxin
shim012061	1.17781	2.6738	2.01374e-20	core	#N/A	1	root	#N/A	#N/A	#N/A	NACHT domain
shim012067	2.26184	8.51571	1.35132e-155	core	#N/A	1	root	#N/A	#N/A	#N/A	#N/A
shim012153	1.03926	8.96578	7.2509e-27	core	OG2593_1	1	root	lacE002443	lacJ001733	shas000478	40s ribosomal protein
shim012299	2.20805	-0.172273	1.12316e-15	core	OG10160_1	1	root	NONE	NONE	shas000297	NA
shim012389	1.57457	4.85737	1.67236e-58	core	OG3661_1	1	root	lacE004089	lacJ003522	shas002446	Serine hydrolase (FSH1)
shim012423	2.4451	9.93218	5.86467e-49	core	OG6143_1	1	root	lacE008211	lacJ002509	shas005672	5-aminolevulinate synthase
shim012424	2.22107	5.54186	2.31447e-69	core	OG6144_1	1	root	lacE008212	lacJ002510	shas005673	Acetylornithine aminotransferase
shim012449	2.5022	6.51492	9.79711e-191	core	OG6346_1	1	root	lacE008593	lacJ008684	shas009303	Fungal Zn(2)-Cys(6) binuclear cluster domain
shim012456	1.02969	10.9026	1.90168e-35	core	OG7297_1	1	root	lacE010679	lacJ010259	shas011750	Catalyzes the oxidative decarboxylation of 6- phosphogluconate to ribulose 5-phosphate and CO(2), with concomitant reduction of NADP to NADPH (By similarity)
shim012538	1.57878	3.45935	1.91353e-34	core	#N/A	1	root	#N/A	#N/A	#N/A	ANK
shim012586	1.26212	6.29127	2.34637e-50	core	OG4378_1	1	root	lacE005238	lacJ001129	shas003706	Electron donor reductase for cytochrome b5. The cytochrome b5 NADH cytochrome b5 reductase electron transfer system supports the catalytic activity of several sterol biosynthetic enzymes (By similarity)
shim012686	1.4744	8.77936	4.54558e-49	core	OG7535_1	1	root	lacE011783	lacJ010587	shas000236	40S ribosomal protein S24
shim012687	1.18561	3.00308	3.88649e-29	core	OG2607_1	1	root	lacE002467	lacJ002558	shas000356	#N/A
shim012706	1.05073	0.779008	4.23634e-08	core	#N/A	1	root	#N/A	#N/A	#N/A	RNA polymerase II transcription factor SIII (Elongin) subunit A
shim012723	4.14017	1.46707	3.95047e-63	core	#N/A	1	root	#N/A	#N/A	#N/A	#N/A
shim012724	5.39873	5.30928	7.1492e-249	core	#N/A	1	root	#N/A	#N/A	#N/A	#N/A
shim012766	1.04179	7.46784	8.01746e-25	core	OG1470_1	1	root	lacE000712	lacJ000229	shas002361	NA
shim012823	1.87795	1.56761	2.56277e-31	core	#N/A	1	root	#N/A	#N/A	#N/A	Dehydrogenase
shim012909	1.91005	6.11245	4.98014e-143	core	#N/A	1	root	#N/A	#N/A	#N/A	#N/A
shim012917	1.30746	6.50187	6.83497e-28	core	#N/A	1	root	#N/A	#N/A	#N/A	#N/A
shim012931	1.78175	3.58533	3.43567e-57	core	OG6047_1	1	root	lacE008025	lacJ009978	shas010144	Acyl-CoA thioesterase
shim012977	1.56456	4.69776	4.7153e-43	core	#N/A	1	root	#N/A	#N/A	#N/A	Alcohol oxidase
shim013004	1.03331	4.57815	3.3064e-27	core	OG4619_1	1	root	lacE005682	lacJ007257	shas004605	Pfam:Eeig1
shim013184	3.94272	4.3673	1.096e-211	core	#N/A	1	root	#N/A	#N/A	#N/A	#N/A
shim013257	1.1516	8.93234	1.49264e-33	core	OG7343_1	1	root	lacE010829	lacJ010374	shas011533	60S ribosomal protein L13
shim013313	1.4643	3.40189	4.00245e-39	core	#N/A	1	root	#N/A	#N/A	#N/A	Cystathionine beta-synthase
shim013406	2.1363	7.05576	8.31002e-92	core	OG10167_1	1	root	NONE	NONE	shas002043	aryl-alcohol dehydrogenase
shim013407	1.79835	2.3454	2.74261e-27	core	#N/A	1	root	#N/A	#N/A	#N/A	Sugar (and other) transporter
shim013488	1.43725	5.46828	4.69842e-73	core	OG7515_1	1	root	lacE011561	lacJ008237	shas006182	Glucosamine-6-phosphate
shim013509	1.06072	4.17044	7.31893e-29	core	OG9128_1	1	root	NONE	lacJ002808	NONE	Major facilitator superfamily
shim013713	1.49767	8.38801	2.87871e-34	core	OG2869_1	1	root	lacE002891	lacJ005603	shas009403	Catalyzes the formation of S-adenosylmethionine from methionine and ATP (By similarity)
shim013745	1.34532	6.8555	4.26193e-74	core	OG8622_1	1	root	NONE	lacJ004840	shas003720	#N/A
shim013786	1.2475	0.566112	4.56357e-06	core	OG10288_1	1	root	NONE	NONE	shas011726	NA
shim013817	2.36693	4.16968	4.13507e-147	core	#N/A	1	root	#N/A	#N/A	#N/A	Cytochrome p450
shim013859	2.73052	4.31635	4.71968e-159	core	#N/A	1	root	#N/A	#N/A	#N/A	Cytochrome p450
shim013928	1.35288	9.55784	8.54836e-40	core	OG1513_1	1	root	lacE000782	lacJ010748	shas010632	NA
shim013939	1.16011	2.09681	4.16332e-14	core	#N/A	1	root	#N/A	#N/A	#N/A	#N/A
shim013950	1.89842	3.154	9.32249e-34	core	#N/A	1	root	#N/A	#N/A	#N/A	#N/A
shim014056	2.86766	6.00273	5.25507e-161	core	#N/A	1	root	#N/A	#N/A	#N/A	oxidoreductase
shim014167	2.19936	3.52148	1.35043e-69	core	#N/A	1	root	#N/A	#N/A	#N/A	#N/A
shim014212	4.42023	3.36509	7.53098e-96	core	#N/A	1	root	#N/A	#N/A	#N/A	Glycosyl hydrolases family 18
shim014217	1.48622	4.42284	6.26905e-59	core	#N/A	1	root	#N/A	#N/A	#N/A	#N/A
shim014237	2.53964	2.26831	1.71711e-16	core	#N/A	1	root	#N/A	#N/A	#N/A	#N/A
shim014240	4.12436	7.25618	8.6829e-80	core	#N/A	1	root	#N/A	#N/A	#N/A	ABC-2 type transporter
shim014317	1.49345	3.50143	3.49252e-41	core	#N/A	1	root	#N/A	#N/A	#N/A	Dehydrogenase
shim014349	4.20215	3.06531	1.2013e-93	core	#N/A	1	root	#N/A	#N/A	#N/A	Glycosyl hydrolases family 18
shim014385	1.61691	8.68056	1.18486e-74	core	OG6064_1	1	root	lacE008066	lacJ008155	shas009557	Malate dehydrogenase
shim014425	1.74983	6.09242	1.63897e-33	core	#N/A	1	root	#N/A	#N/A	#N/A	Transketolase, thiamine diphosphate binding domain
shim014427	1.29201	1.63001	1.3656e-14	core	OG6855_1	1	root	lacE009635	lacJ009093	shas001517	C-5 cytosine-specific DNA methylase
shim014473	1.09496	2.57008	3.10052e-20	core	#N/A	1	root	#N/A	#N/A	#N/A	Cytochrome C oxidase copper chaperone (COX17)
shim014537	3.10341	2.86022	1.26285e-97	core	#N/A	1	root	#N/A	#N/A	#N/A	#N/A
shim014630	1.80954	10.6098	3.31651e-14	core	#N/A	1	root	#N/A	#N/A	#N/A	#N/A
shim014642	1.79031	3.06629	2.70665e-52	core	#N/A	1	root	#N/A	#N/A	#N/A	asparagine synthetase
shim014683	1.31619	7.00898	1.34745e-55	core	OG7402_1	1	root	lacE011025	lacJ012143	shas011219	Pal1 cell morphology protein
shim014722	1.37646	1.39244	2.89723e-16	core	#N/A	1	root	#N/A	#N/A	#N/A	#N/A
shim014730	1.80164	2.32869	3.698e-35	core	OG4477_1	1	root	lacE005430	lacJ007353	shas006215	LysM domain
shim014734	3.38286	4.57586	1.97567e-156	core	#N/A	1	root	#N/A	#N/A	#N/A	#N/A
shim015022	2.01379	3.49592	1.32846e-72	core	#N/A	1	root	#N/A	#N/A	#N/A	Cystathionine beta-synthase
shim015223	2.4572	3.62701	2.54377e-87	core	#N/A	1	root	#N/A	#N/A	#N/A	Cytochrome p450
shim015241	2.50616	1.6298	5.48406e-42	core	#N/A	1	root	#N/A	#N/A	#N/A	#N/A
shim015493	1.00312	0.490347	4.74206e-06	core	#N/A	1	root	#N/A	#N/A	#N/A	#N/A
shim015536	1.21633	4.61114	0.000742888	core	#N/A	1	root	#N/A	#N/A	#N/A	Putative peptidoglycan binding domain
shim015558	1.23211	0.132609	2.18419e-07	core	#N/A	1	root	#N/A	#N/A	#N/A	#N/A
shim016055	3.67053	4.68084	1.52642e-260	core	#N/A	1	root	#N/A	#N/A	#N/A	#N/A
shim000375	1.22274	6.01558	1.74166e-84	core	OG475_1	2	root	lacE005797	lacJ005990	shas009706	#N/A
shim000702	3.13391	6.86868	9.86534e-126	core	OG42_6	2	root	lacE009488	lacJ007281	shas007140	Carboxylesterase family
shim000841	2.46803	7.07937	8.2704e-135	core	OG392_1	2	root	lacE003614	lacJ000381	shas002264	2-nitropropane dioxygenase
shim000937	2.04792	4.78175	7.3044e-85	core	OG54_4	2	root	NONE	lacJ004604	shas006138	transporter
shim000972	1.39735	8.69114	1.3863e-43	core	OG597_1	2	root	lacE000400	lacJ002091	shas000878	NA
shim001298	2.91109	8.66865	6.78275e-188	core	OG403_1	2	root	lacE004766	lacJ003316	shas003168	NA
shim001737	1.12633	8.9413	1.84923e-26	core	OG370_1	2	root	lacE001928	lacJ001469	shas005430	SH3
shim002289	3.20997	9.11252	3.12503e-139	core	OG162_2	2	root	lacE010370	lacJ009684	shas001758	)-reductase
shim002416	1.63501	6.21521	1.35867e-56	core	OG391_1	2	root	lacE003389	lacJ003248	shas003987	amino acid transporter
shim002551	2.34141	9.09595	3.86908e-107	core	OG721_1	2	root	lacE004927	lacJ011404	shas007569	NA
shim002614	1.57697	3.62429	1.92033e-37	core	OG419_1	2	root	lacE006394	lacJ004881	shas008052	NA
shim003469	1.54709	7.06789	1.62263e-82	core	OG916_1	2	root	lacE010592	lacJ006543	shas008432	Cytochrome p450
shim003632	2.45449	9.99488	4.23057e-156	core	OG414_1	2	root	lacE005894	lacJ005526	shas008073	Multidrug resistance protein
shim003719	1.69058	6.99028	1.00816e-69	core	OG714_1	2	root	lacE004693	lacJ004300	shas007158	KR domain
shim004057	1.85325	6.89278	3.27782e-130	core	OG31_10	2	root	lacE001221	lacJ002205	NONE	Cytochrome p450
shim004174	1.46089	7.40913	2.48398e-61	core	OG528_1	2	root	lacE008467	lacJ008809	shas001516	Nonspecific lipid-transfer protein
shim004274	5.4302	8.99173	0	core	OG692_1	2	root	lacE004058	lacJ007755	shas003552	NA
shim004949	3.29817	9.41792	8.26486e-86	core	OG413_1	2	root	lacE005730	lacJ011479	shas008192	Flavin-binding monooxygenase-like
shim005370	1.41943	7.51622	1.48923e-83	core	OG427_1	2	root	lacE007589	lacJ007649	shas009538	oxidoreductase, zinc-binding dehydrogenase family
shim005983	2.23968	5.63804	7.32562e-105	core	OG604_1	2	root	lacE000781	lacJ000309	shas009925	Glutathione S-transferase
shim006019	1.27593	5.33046	2.50328e-52	core	OG499_1	2	root	lacE004717	lacJ002881	shas003572	Purine-cytosine permease
shim006419	2.60535	10.5804	1.71823e-186	core	OG731_1	2	root	lacE005166	lacJ006330	shas005745	Glycosyl Hydrolase Family 88
shim006514	3.87876	8.05878	9.34495e-212	core	OG359_1	2	root	lacE000764	lacJ000288	shas002414	beta-glucosidase
shim006660	2.15842	9.07539	2.09522e-100	core	OG379_1	2	root	lacE002604	lacJ000697	shas002622	1,3-beta-glucanosyltransferase
shim006662	1.24674	5.40206	6.31161e-57	core	OG145_1	2	root	lacE002606	lacJ000695	shas002624	Cytochrome p450
shim006789	5.81839	8.13367	0	core	OG698_1	2	root	lacE004291	lacJ005177	shas000436	alpha-N-arabinofuranosidase A
shim006997	1.22243	6.00213	5.59264e-54	core	OG749_1	2	root	lacE005673	lacJ007267	shas011933	VHS domain protein
shim007294	1.82313	8.18267	1.87983e-60	core	OG435_1	2	root	lacE008429	lacJ006600	shas008712	transporter
shim007314	1.17187	6.34937	8.57177e-26	core	OG726_1	2	root	lacE005109	lacJ000316	shas009047	NA
shim007335	2.39778	7.91392	4.13689e-97	core	OG82_1	2	root	lacE008903	lacJ003612	shas001636	Beta-glucosidases are one of a number of cellulolytic enzymes involved in the degradation of cellulosic biomass. Catalyzes the last step releasing glucose from the inhibitory cellobiose (By similarity)
shim007353	1.37683	5.94739	3.68785e-17	core	OG895_1	2	root	lacE009970	lacJ010115	shas006950	NA
shim008094	1.09703	7.52261	3.10185e-30	core	OG695_1	2	root	lacE004146	lacJ000005	shas004018	dipeptidyl peptidase III
shim008501	3.01224	11.1457	9.36044e-74	core	OG541_1	2	root	lacE009495	lacJ009885	shas009035	#N/A
shim008712	3.20264	7.91817	1.98808e-255	core	OG503_1	2	root	lacE005273	lacJ007943	shas003504	Salicylate
shim009262	2.71875	4.64841	2.06644e-70	core	OG906_1	2	root	lacE010190	lacJ010002	shas000903	Dehydrogenase
shim009544	2.07972	6.95726	1.2587e-100	core	OG97_2	2	root	lacE000537	lacJ006083	shas002474	NADH:flavin oxidoreductase / NADH oxidase family
shim000357	1.66726	5.2121	4.1701e-90	core	OG280_2	2	shim	lacE004172	lacJ000029	shas004044	Removes the N-terminal methionine from nascent proteins (By similarity)
shim004082	1.09162	6.90869	5.51653e-57	core	OG47_4	2	shim	lacE011406	lacJ011828	shas007225	Carbohydrate esterase family 9 protein
shim005666	1.46191	6.5317	6.08668e-62	core	OG277_2	2	shim	lacE004136	lacJ012406	shas006421	NADH-dependent flavin oxidoreductase
shim006509	1.21766	5.76119	4.49979e-66	core	OG509_1	2	shim	lacE006003	lacJ008249	shas007619	NA
shim006882	1.0158	4.06048	8.60051e-21	core	OG280_1	2	shim	lacE004172	lacJ000029	shas004044	Removes the N-terminal methionine from nascent proteins (By similarity)
shim007228	3.7774	8.0946	2.10169e-235	core	OG544_1	2	shim	lacE009590	lacJ008841	shas009628	NA
shim007817	3.66323	8.10406	1.74678e-138	core	OG346_2	2	shim	lacE009242	lacJ009967	shas010297	Occurs in almost all aerobically respiring organisms and serves to protect cells from the toxic effects of hydrogen peroxide (By similarity)
shim007973	1.29429	6.10326	1.49334e-68	core	OG18_2	2	shim	lacE007696	lacJ003729	shas006177	Cytochrome P450
shim007990	3.10233	8.61906	1.35559e-154	core	OG152_4	2	shim	lacE006407	NONE	shas008322	Cytochrome p450
shim008032	1.23625	6.42328	4.01428e-29	core	OG513_2	2	shim	lacE006346	lacJ003039	shas003204	#N/A
shim009485	1.257	6.6207	1.26231e-59	core	OG77_2	2	shim	lacE000626	lacJ007169	shas000225	Alcohol oxidase
shim009494	4.13306	7.6085	1.60037e-220	core	OG346_1	2	shim	lacE009242	lacJ009967	shas010297	Occurs in almost all aerobically respiring organisms and serves to protect cells from the toxic effects of hydrogen peroxide (By similarity)
shim005021	1.42372	6.09189	4.60106e-46	core	OG167_1	3	root	lacE007516	lacJ000609	shas001147	NA
shim007918	1.93914	7.46542	6.59227e-134	core	OG158_1	3	root	lacE000452	lacJ004503	shas001319	Nucleoside-diphosphate-sugar epimerase
shim006102	1.31117	5.07622	6.64033e-19	core	OG110_1	3	shim	lacE008139	lacJ006437	shas004678	beta-galactosidase
shim008382	1.05504	6.84787	2.49627e-42	core	OG49_3	3	shim	lacE008750	lacJ000777	shas005180	Cytochrome P450
shim001641	1.18766	3.18866	4.63235e-31	core	OG48_1	4	root	lacE002027	NONE	shas011639	Carotenoid ester lipase
shim006939	1.60498	4.17398	3.92804e-44	core	OG39_4	4	root	lacE002123	lacJ001672	shas002397	DUF895 domain membrane protein
shim007862	1.6278	6.15031	1.03741e-93	core	OG527_1	4	root	lacE008120	lacJ006451	shas004665	AFG1-like ATPase
shim005813	2.22658	2.94655	5.74297e-45	core	OG61_1	4	shim	lacE002119	lacJ001667	shas005571	o-methyltransferase
shim005965	1.32744	8.13047	2.34779e-64	core	OG155_2	4	shim	lacE008858	lacJ009922	shas005074	NA
shim003652	1.99136	6.78275	2.06169e-95	core	OG19_10	5	shim	lacE007262	lacJ006491	shas004966	FAD dependent oxidoreductase
shim005148	1.19632	2.64673	1.93078e-08	core	OG68_1	7	root	lacE003602	lacJ007068	shas010501	Receptor
shim008073	1.03434	4.34633	2.64467e-27	core	OG19_19	8	shim	lacE002673	lacJ000349	shas003344	FAD binding monooxygenase
shim004943	1.60448	5.09869	2.53693e-32	spruce	#N/A	1	singleton	#N/A	#N/A	#N/A	NA
shim015456	1.20017	4.84673	1.29268e-15	spruce	#N/A	1	singleton	#N/A	#N/A	#N/A	#N/A
shim006438	1.06262	3.78356	3.96323e-06	spruce	OG91_4	1	root	lacE006811	lacJ007005	shas005473	Urea active transporter
shim001343	1.27721	4.10658	6.94522e-33	spruce	OG618_1	1	shim	lacE001468	lacJ002781	shas002070	glucose transporter
shim008075	1.8005	4.85954	6.98708e-16	spruce	OG849_1	1	shim	lacE008749	lacJ000776	shas005179	geranylgeranyl
shim008076	1.05867	5.08188	1.97064e-20	spruce	OG850_2	1	shim	lacE008752	lacJ000780	shas005182	synthase
shim000796	1.22571	5.35138	7.79537e-55	spruce	OG6728_1	1	root	lacE009377	lacJ005094	shas008768	Oxidoreductase molybdopterin binding domain
shim008215	1.15892	3.4039	8.17633e-09	spruce	OG7544_1	1	root	lacE011997	lacJ002167	shas007307	#N/A
shim002973	2.85083	3.71395	2.0656e-37	pine	#N/A	1	singleton	#N/A	#N/A	#N/A	Inherit from opiNOG: retinol dehydrogenase
shim002974	1.04934	4.42578	2.85881e-16	pine	#N/A	1	singleton	#N/A	#N/A	#N/A	Dehydrogenase
shim003617	3.43691	7.58569	2.80369e-39	pine	#N/A	1	singleton	#N/A	#N/A	#N/A	Contributes to surface hydrophobicity, which is important for processes such as association of hyphae in reproductive structures, dispersal of aerial spores and adhesion of pathogens to host structures
shim004765	1.37848	6.26732	3.38036e-29	pine	#N/A	1	singleton	#N/A	#N/A	#N/A	Phenol 2-monooxygenase
shim004766	1.48837	4.81384	3.10019e-17	pine	#N/A	1	singleton	#N/A	#N/A	#N/A	Phenol 2-monooxygenase
shim007408	1.3372	3.26692	2.77435e-06	pine	#N/A	1	singleton	#N/A	#N/A	#N/A	LysM domain
shim007790	1.76608	4.79623	7.30161e-53	pine	#N/A	1	singleton	#N/A	#N/A	#N/A	(ABC) transporter
shim008234	1.55693	7.11702	4.31981e-22	pine	#N/A	1	singleton	#N/A	#N/A	#N/A	Cytochrome p450
shim008475	3.41928	3.99363	1.63216e-44	pine	#N/A	1	singleton	#N/A	#N/A	#N/A	#N/A
shim009229	1.37407	10.6418	2.71982e-17	pine	#N/A	1	singleton	#N/A	#N/A	#N/A	Cellulase (glycosyl hydrolase family 5)
shim009488	1.31362	2.91056	2.24841e-06	pine	#N/A	1	singleton	#N/A	#N/A	#N/A	#N/A
shim011150	1.67995	8.09761	3.94675e-29	pine	#N/A	1	singleton	#N/A	#N/A	#N/A	Cytochrome p450
shim012824	1.67211	1.50077	1.61326e-24	pine	#N/A	1	singleton	#N/A	#N/A	#N/A	epoxide hydrolase
shim013482	1.09	8.71529	4.7468e-21	pine	#N/A	1	singleton	#N/A	#N/A	#N/A	#N/A
shim013875	2.88846	4.85118	1.39352e-48	pine	#N/A	1	singleton	#N/A	#N/A	#N/A	Cytochrome P450
shim014155	2.47671	4.75011	1.72925e-22	pine	#N/A	1	singleton	#N/A	#N/A	#N/A	transporter
shim015584	1.82269	5.70624	6.94206e-35	pine	#N/A	1	singleton	#N/A	#N/A	#N/A	#N/A
shim000489	3.11122	8.48432	2.77047e-26	pine	OG50_3	1	root	lacE004956	lacJ004697	shas007598	norsolorinic acid reductase
shim001304	1.03413	11.3784	1.39869e-17	pine	OG402_1	1	root	lacE004761	lacJ003321	shas003173	Lipase (class 3)
shim003321	1.4687	6.10353	8.75786e-67	pine	OG108_1	1	root	lacE001564	lacJ003579	shas003605	(ABC) transporter
shim004086	1.61056	7.77241	5.65766e-23	pine	OG98_6	1	root	lacE002159	lacJ009080	shas007221	epoxide hydrolase
shim004506	1.58266	5.0539	1.09332e-13	pine	OG202_3	1	root	lacE009536	lacJ009578	shas010045	Ferric reductase
shim004545	1.00487	9.65609	2.20192e-08	pine	OG525_2	1	root	lacE007985	lacJ007467	NONE	cellobiose dehydrogenase
shim005207	1.00151	8.21855	2.16405e-19	pine	OG49_10	1	root	lacE005966	lacJ005818	shas007787	Cytochrome P450
shim005796	1.55535	11.5949	4.17558e-34	pine	OG233_2	1	root	lacE001734	lacJ005866	shas002837	Cellulase (glycosyl hydrolase family 5)
shim006340	2.22864	8.24567	5.63867e-33	pine	OG164_4	1	root	lacE003844	lacJ002401	shas000121	Cytochrome p450
shim006458	2.23374	8.46003	3.71101e-57	pine	OG48_5	1	root	lacE008408	lacJ005624	shas009653	Carotenoid ester lipase
shim008479	1.33706	6.09921	1.63466e-28	pine	OG162_1	1	root	lacE002762	lacJ009107	shas001298	)-reductase
shim009675	1.07015	8.99181	3.14061e-13	pine	OG300_2	1	root	lacE006266	lacJ011029	shas007337	glycoside hydrolase family 30 protein
shim010129	1.16173	11.1302	1.3052e-24	pine	OG233_1	1	root	lacE000767	lacJ000292	shas002417	Cellulase (glycosyl hydrolase family 5)
shim002420	2.3439	7.52594	3.63822e-101	pine	OG920_2	1	shim	lacE010837	lacJ010388	shas009464	NA
shim002421	1.97741	6.25433	1.64479e-49	pine	OG6016_2	1	shim	lacE007968	NONE	shas004881	NA
shim005019	1.5611	5.52245	4.04673e-32	pine	OG867_1	1	shim	lacE009110	lacJ000605	shas001143	hydrolase, family 43 protein
shim005635	1.19616	5.84577	5.98531e-31	pine	OG6016_1	1	shim	lacE007968	NONE	shas004881	NA
shim005636	1.21471	1.55044	3.41679e-08	pine	OG920_1	1	shim	lacE010837	lacJ010388	shas009464	NA
shim005689	3.14744	6.09721	4.0945e-23	pine	OG51_3	1	shim	lacE003897	lacJ007244	shas009843	NA
shim005955	1.27833	5.43571	1.89241e-28	pine	OG208_2	1	shim	lacE010150	lacJ007988	shas005602	aspartic peptidase A1
shim006039	3.73972	8.25596	8.41973e-81	pine	OG89_3	1	shim	lacE002199	lacJ003801	shas005983	Cytochrome p450
shim007789	1.68945	5.36631	1.4193e-47	pine	OG108_2	1	shim	lacE009311	lacJ009976	shas003047	(ABC) transporter
shim008329	1.36758	7.48187	2.46181e-17	pine	OG18_17	1	shim	lacE002698	lacJ000912	shas004497	Cytochrome P450
shim009755	2.55648	0.82478	9.6231e-24	pine	OG164_2	1	shim	lacE003848	lacJ002406	shas000116	Cytochrome p450
shim011268	1.41658	7.78278	1.24244e-23	pine	OG18_18	1	shim	lacE002698	lacJ000912	shas004497	Cytochrome P450
shim011739	2.86525	6.82306	6.69038e-36	pine	OG18_16	1	shim	lacE002698	lacJ000912	shas004497	Cytochrome P450
shim000116	1.25711	7.75002	4.90449e-17	pine	OG3278_1	1	root	lacE003533	lacJ001024	shas006265	SNARE associated Golgi protein
shim000231	1.68338	7.97694	4.94609e-24	pine	OG2574_1	1	root	lacE002407	lacJ003554	shas008293	NA
shim000471	2.13371	4.20224	2.31864e-19	pine	OG3321_1	1	root	lacE003582	lacJ003454	shas004204	NA
shim000816	2.38999	5.73586	3.98878e-30	pine	OG6138_1	1	root	lacE008205	lacJ005075	shas008748	hydrolase family 71 protein
shim000963	1.65978	5.78889	6.16429e-41	pine	OG1268_1	1	root	lacE000392	lacJ002101	shas000886	Pfam:NPD
shim000977	1.17577	3.9087	9.24687e-09	pine	OG1279_1	1	root	lacE000405	lacJ002086	shas000873	WSC domain-containing protein
shim000978	1.47173	4.09477	2.13734e-15	pine	OG1280_1	1	root	lacE000406	lacJ002085	shas000872	conserved hypothetical protein
shim000979	1.23852	6.09023	9.00046e-16	pine	OG1281_1	1	root	lacE000407	lacJ002084	shas000871	conserved hypothetical protein
shim001750	1.18965	10.7035	7.04459e-10	pine	OG2303_1	1	root	lacE001916	lacJ001457	shas005418	The biological conversion of cellulose to glucose generally requires three types of hydrolytic enzymes (1) Endoglucanases which cut internal beta-1,4-glucosidic bonds
shim001783	1.52304	8.91353	7.51679e-35	pine	OG4136_1	1	root	lacE004814	lacJ004104	shas006546	Sugar (and other) transporter
shim001822	1.42844	11.4448	5.63514e-18	pine	OG2064_1	1	root	lacE001603	lacJ000484	shas007183	Glycoside hydrolase family 61 protein
shim002228	1.27047	7.14217	4.33223e-28	pine	OG2100_1	1	root	lacE001649	lacJ001217	shas004271	Tripeptidyl-peptidase
shim002303	2.04181	10.5779	3.84163e-22	pine	OG6649_1	1	root	lacE009232	lacJ006315	shas005758	glycoside hydrolase family 61 protein
shim002960	2.01351	5.17108	2.97943e-45	pine	OG4648_1	1	root	lacE005740	lacJ004024	shas000307	Isoprenylcysteine carboxyl methyltransferase (ICMT) family
shim003102	1.40111	10.9861	4.84445e-33	pine	OG5573_1	1	root	lacE007188	lacJ003676	shas005705	Catalyzes endohydrolysis of 1,4-beta-D-glucosidic linkages in xyloglucan with retention of the beta-configuration of the glycosyl residues. Specific for xyloglucan and does not hydrolyze other cell wall components
shim003188	1.63114	4.46022	4.98497e-19	pine	OG5340_1	1	root	lacE006845	lacJ006658	shas001402	#N/A
shim003618	4.78459	6.95232	2.95528e-33	pine	OG6240_1	1	root	lacE008383	lacJ007919	shas004687	Contributes to surface hydrophobicity, which is important for processes such as association of hyphae in reproductive structures, dispersal of aerial spores and adhesion of pathogens to host structures
shim003746	2.63781	6.26038	3.11996e-125	pine	OG5962_1	1	root	lacE007868	lacJ003918	shas004758	#N/A
shim004138	1.18941	5.71136	5.70626e-05	pine	OG4956_1	1	root	lacE006232	lacJ008021	shas003444	Contributes to surface hydrophobicity, which is important for processes such as association of hyphae in reproductive structures, dispersal of aerial spores and adhesion of pathogens to host structures
shim004307	1.08394	6.10643	0.000586521	pine	OG4237_1	1	root	lacE004982	lacJ008174	shas008015	ADP ATP carrier protein
shim004509	1.32949	9.03337	1.76233e-15	pine	OG6812_1	1	root	lacE009538	lacJ009576	shas010047	Glycoside hydrolase family 74 protein
shim004594	1.4662	3.57542	1.93628e-15	pine	OG4015_1	1	root	lacE004643	lacJ004409	shas008558	#N/A
shim004953	1.39769	7.16918	8.64733e-44	pine	OG4642_1	1	root	lacE005725	lacJ004037	shas008197	Eukaryotic aspartyl protease
shim005939	1.08501	6.04619	3.60463e-23	pine	OG3021_1	1	root	lacE003112	lacJ000548	shas002316	UbiE COQ5 methyltransferase
shim006654	1.40466	4.92164	4.28538e-21	pine	OG1950_1	1	root	lacE001445	lacJ008507	shas002036	Pfam:Drmip_Hesp
shim006849	1.09987	5.44384	4.10579e-31	pine	OG5489_1	1	root	lacE007068	lacJ006140	shas005792	NA
shim007302	1.04427	6.90909	3.25673e-23	pine	OG4407_1	1	root	lacE005306	lacJ000571	shas002296	NADP-dependent leukotriene b4 12-hydroxydehydrogenase
shim007536	1.27338	4.90515	5.58176e-11	pine	OG5473_1	1	root	lacE007029	lacJ006801	shas007975	CM_2
shim009015	3.99828	2.76092	1.56669e-18	pine	OG3334_1	1	root	lacE003597	lacJ009192	shas010225	Contributes to surface hydrophobicity, which is important for processes such as association of hyphae in reproductive structures, dispersal of aerial spores and adhesion of pathogens to host structures
shim009355	1.74243	7.63947	1.89219e-22	pine	OG6837_1	1	root	lacE009595	lacJ007625	shas004704	NA
shim009418	1.12866	5.79986	1.34263e-07	pine	OG8087_1	1	root	lacE006512	lacJ005903	NONE	Dopa 4,5-dioxygenase family
shim009466	1.30063	4.96988	7.3124e-19	pine	OG1816_1	1	root	lacE001257	lacJ002240	shas002877	Enoyl-CoA hydratase/isomerase family
shim009792	1.78653	8.46374	2.3074e-16	pine	OG5953_1	1	root	lacE007852	lacJ002848	shas001699	hydrolase family 61 protein
shim010574	2.24028	4.23577	9.64551e-25	pine	OG7350_1	1	root	lacE010858	lacJ010572	shas006334	transporter
shim010944	1.08252	6.65418	1.995e-26	pine	OG2696_1	1	root	lacE002593	lacJ002927	shas002090	Aldo/keto reductase family
shim000184	1.40094	6.42856	5.39008e-37	pine	OG153_2	2	root	lacE009617	lacJ009938	shas011753	oxidoreductase, zinc-binding dehydrogenase family
shim002468	2.05378	6.89494	1.3076e-39	pine	OG15_23	2	root	lacE001860	lacJ001948	NONE	NRPS-like enzyme
shim008330	1.14106	9.29502	5.79362e-17	pine	OG18_12	2	root	lacE002699	lacJ000911	shas004496	Cytochrome P450
shim008476	1.64207	6.25176	2.8116e-23	pine	OG72_1	2	root	lacE008715	lacJ011748	shas002865	Cytochrome p450
shim010768	3.1933	4.43529	6.63327e-71	pine	OG369_1	2	root	lacE001801	lacJ000720	shas001812	Secreted aspartic endopeptidase that allows assimilation of proteinaceous substrates. Can catalyze hydrolysis of the major structural proteins of basement membrane, elastin, collagen, and laminin
shim006728	1.61162	6.17616	1.32262e-45	pine	OG18_3	2	shim	lacE007696	lacJ003729	shas006177	Cytochrome P450
shim007394	2.28305	4.44285	2.80187e-26	pine	OG6_12	3	shim	lacE011594	lacJ011200	shas009777	Cytochrome p450
shim009532	3.01088	6.68965	7.22037e-54	pine	OG6_14	3	shim	lacE011594	lacJ011200	shas009777	Cytochrome p450

## Sheet: S3_lacE_induced_genes
SL200_ID	LFC	logCPM	P-value (FDR adj.)	Condition	OG	Number of orthogroups	Node_age	lacJ_ortho	shas_ortho	shim_ortho	Annotation
lacE009546	1.0011	3.92531	3.87039e-05	core	OG6819_1	1	root	lacJ009426	shas007114	shim000660	HMG (high mobility group) box
lacE008316	1.00318	4.50119	2.87924e-15	core	OG6204_1	1	root	lacJ009857	shas009057	shim009573	Component of the SRB8-11 complex. The SRB8-11 complex is a regulatory module of the Mediator complex which is itself involved in regulation of basal and activated RNA polymerase II- dependent transcription. The SRB8-11 complex may be involved in the transcriptional repression of a subset of genes regulated by Mediator. It may inhibit the association of the Mediator complex with RNA polymerase II …
lacE001887	1.00355	6.93258	2.03367e-13	core	OG2279_1	1	root	lacJ008061	shas001092	shim006374	YT521-B-like domain
lacE002742	1.00439	4.15917	0.00231934	core	OG2788_1	1	root	lacJ002043	shas002214	shim002839	Rare lipoprotein A (RlpA)-like double-psi beta-barrel
lacE001699	1.00485	8.26258	2.51883e-07	core	OG2141_1	1	root	lacJ006980	shas008929	shim004745	ketol-acid reductoisomerase
lacE002937	1.00643	4.13848	3.18039e-18	core	OG2902_1	1	root	lacJ001922	shas002717	shim000140	60Kd inner membrane protein
lacE009363	1.00799	6.20497	2.63076e-12	core	#N/A	1	singleton	#N/A	#N/A	#N/A	4F5 protein family
lacE007796	1.01195	5.9939	1.79422e-13	core	OG8180_1	1	root	NONE	shas011921	shim003518	ATP synthase j chain
lacE002005	1.01214	6.29296	0.00491409	core	OG88_4	1	root	lacJ002910	shas007485	shim001448	permease
lacE004964	1.01228	6.55873	2.37697e-17	core	OG4223_1	1	root	lacJ010894	shas008031	shim011034	iron-regulated transporter
lacE004223	1.0129	10.8342	1.82795e-09	core	OG3747_1	1	root	lacJ002445	shas005141	shim001558	NA
lacE003507	1.01353	7.52196	6.37502e-09	core	OG3255_1	1	root	lacJ000999	shas006291	shim000091	NA
lacE004501	1.01399	2.95752	4.97936e-07	core	OG3924_1	1	root	lacJ006586	shas009450	shim007891	Involved in rRNA processing (By similarity)
lacE010450	1.01558	5.74484	1.77589e-08	core	#N/A	1	singleton	#N/A	#N/A	#N/A	KR domain
lacE007516	1.01658	4.30671	6.81394e-09	core	OG167_1	1	lac_shas	lacJ000609	shas001147	shim005021	NA
lacE000831	1.01714	7.35799	4.37583e-09	core	OG1549_1	1	root	lacJ000969	shas001231	shim004809	N-acetylglutamate synthase involved in arginine biosynthesis (By similarity)
lacE008590	1.01718	7.28757	2.34256e-14	core	OG6344_1	1	root	lacJ008514	shas004013	shim008604	intermembrane space AAA protease IAP-1
lacE004032	1.01769	7.46659	2.36917e-10	core	OG7909_1	1	lac_shas	lacJ006246	shas009748	NONE	Aldose 1-epimerase
lacE000369	1.02024	1.88212	1.42899e-12	core	#N/A	1	singleton	#N/A	#N/A	#N/A	#N/A
lacE006038	1.02155	8.29162	0.00199608	core	OG4826_1	1	root	lacJ001762	shas000448	shim008663	#N/A
lacE002788	1.02211	8.9027	2.4337e-11	core	OG2817_1	1	root	lacJ006849	shas001278	shim005189	NA
lacE001852	1.02212	6.30566	6.27592e-12	core	OG2260_1	1	root	lacJ001956	shas007283	shim005299	Peptidyl-prolyl cis-trans isomerase
lacE003219	1.02316	6.3812	2.27275e-14	core	OG3086_1	1	root	lacJ006389	shas006907	shim008244	s-adenosylmethionine decarboxylase
lacE004469	1.02359	5.81546	2.01838e-20	core	OG3905_1	1	root	lacJ004062	shas008616	shim009989	FH
lacE005088	1.02574	7.19362	1.29925e-16	core	OG7972_1	1	lac_shas	lacJ006069	shas011254	NONE	NA
lacE006153	1.02864	6.30841	2.17669e-19	core	OG4908_1	1	root	lacJ001833	shas000825	shim006385	mitochondrial processing peptidase alpha subunit
lacE005932	1.03099	6.0858	1.99713e-15	core	OG4762_1	1	root	lacJ005119	shas004338	shim004842	transporter
lacE005095	1.03152	6.26212	5.60177e-13	core	OG4308_1	1	root	lacJ006063	shas009263	shim012015	Glutaredoxin
lacE002387	1.03168	6.498	1.76348e-14	core	OG259_1	1	root	lacJ003535	shas009651	shim000213	Dihydroxy-acid dehydratase
lacE000243	1.03191	4.65237	1.94534e-19	core	OG1164_1	1	root	lacJ000088	shas000597	shim001498	NA
lacE010081	1.03195	9.05908	1.78921e-11	core	OG344_2	1	root	lacJ010036	shas005333	shim003599	ATP-dependent RNA helicase which is a subunit of the eIF4F complex involved in cap recognition and is required for mRNA binding to ribosome. In the current model of translation initiation, eIF4A unwinds RNA secondary structures in the 5'-UTR of mRNAs which is necessary to allow efficient binding of the small ribosomal subunit, and subsequent scanning for the initiator codon (By similarity)
lacE000715	1.03333	7.89379	3.08136e-16	core	OG602_1	2	root	lacJ000232	shas002364	shim013964	peroxisomal membrane protein
lacE006518	1.03337	3.97984	4.28254e-13	core	OG5129_1	1	root	lacJ007545	shas007935	shim003918	ribosomal protein L34
lacE001027	1.03441	5.67288	9.42767e-15	core	OG1674_1	1	root	lacJ007674	shas008956	shim010561	Mitochondrial protein sorting (Msf1)
lacE003472	1.03873	3.9453	2.83588e-14	core	OG3242_1	1	root	lacJ002634	shas001773	shim005412	rRNA processing protein RRP15
lacE008526	1.0399	5.28649	7.63415e-08	core	OG8236_1	1	root	lacJ009035	NONE	shim010416	Major Facilitator Superfamily
lacE005718	1.04094	6.72153	4.58464e-11	core	OG4637_1	1	root	lacJ002843	shas001695	shim011479	C-8 sterol isomerase
lacE004521	1.0416	4.65127	3.70899e-22	core	OG3935_1	1	root	lacJ005275	shas008639	shim001393	tRNA-splicing endonuclease subunit sen-34
lacE009871	1.04393	5.71582	1.17243e-11	core	OG9447_1	1	lacrymans	lacJ008601	NONE	NONE	NA
lacE002370	1.0442	9.62314	2.30145e-07	core	OG2552_1	1	root	lacJ002319	shas006781	shim007758	Cell wall
lacE000793	1.04492	6.9909	6.1224e-13	core	OG1522_1	1	root	lacJ000932	shas001189	shim007514	Succinyl-CoA
lacE009228	1.04781	6.0907	0.00303075	core	OG284_2	1	root	lacJ009267	shas001370	shim003541	Carboxylesterase family
lacE008746	1.05007	7.47119	4.64393e-13	core	OG6422_1	1	root	lacJ005646	shas010281	shim006155	thioredoxin reductase
lacE002373	1.05041	6.88034	2.01616e-17	core	OG2554_1	1	root	lacJ002316	shas006779	shim007761	phosphodiesterase
lacE008605	1.05081	5.07346	3.88495e-16	core	OG6355_1	1	root	lacJ008671	shas009321	shim010697	Ribosomal protein
lacE002900	1.05095	5.53836	2.75044e-15	core	OG2875_1	1	root	lacJ005593	shas009412	shim002019	Inherit from KOG: Metaxin 3
lacE008131	1.05122	7.26403	1.09223e-14	core	OG6097_1	1	root	lacJ007162	shas000219	shim005143	glutathione peroxidase
lacE000826	1.05139	8.26662	2.96354e-14	core	OG120_1	1	root	lacJ000964	shas001221	shim004806	Beta-glucan synthesis-associated protein
lacE003685	1.05148	9.245	2.41646e-14	core	OG3405_1	1	root	lacJ004271	shas002679	shim000071	Cell wall biogenesis protein phosphatase Ssd1
lacE006138	1.05438	6.38111	8.30136e-11	core	OG4896_1	1	root	lacJ001849	shas000810	shim008179	Thioredoxin
lacE006916	1.05533	7.87908	4.83946e-07	core	OG5395_1	1	root	lacJ007331	shas001445	shim006976	Inherit from NOG: aspartic
lacE005581	1.0559	3.66151	2.67638e-14	core	OG4567_1	1	root	lacJ005246	shas003214	shim002156	Inherit from COG: alkyl hydroperoxide reductase Thiol specific antioxidant Mal allergen
lacE005546	1.05627	5.3109	2.74905e-15	core	OG4546_1	1	root	lacJ003186	shas005634	shim004351	dimethyladenosine transferase
lacE004639	1.05678	7.31815	3.65454e-20	core	OG4011_1	1	root	lacJ004415	shas008554	shim000559	Zinc finger protein gcs1
lacE009646	1.05681	6.61064	3.9765e-17	core	OG6860_1	1	root	lacJ009726	shas003544	shim003682	anthranilate phosphoribosyltransferase
lacE008049	1.05876	9.24447	4.25716e-12	core	OG6057_1	1	root	lacJ004951	shas003849	shim004721	Oxidoreductase family, NAD-binding Rossmann fold
lacE009905	1.06023	4.8858	2.78185e-22	core	OG6977_1	1	root	lacJ009775	shas009364	shim006622	#N/A
lacE001678	1.06186	5.21056	5.80314e-13	core	OG2128_1	1	root	lacJ001188	shas004300	shim000363	NA
lacE001001	1.0619	5.64197	1.59566e-20	core	OG1660_1	1	root	lacJ005768	shas008492	shim008380	glycerol
lacE007810	1.06228	5.42931	9.60847e-07	core	OG5930_1	1	root	lacJ007891	shas007922	shim009820	ornithine carbamoyltransferase
lacE010133	1.06269	3.34281	1.46185e-16	core	OG7066_1	1	root	lacJ010051	shas010316	shim009034	NA
lacE002693	1.063	4.40468	4.24135e-15	core	OG2757_1	1	root	lacJ000920	shas004501	shim007596	Mannosyltransferase involved in glycosylphosphatidylinositol-anchor biosynthesis. Transfers the second mannose to the glycosylphosphatidylinositol during GPI precursor assembly (By similarity)
lacE009911	1.0633	6.99091	4.298e-10	core	OG6981_1	1	root	lacJ009781	shas009370	shim006628	peroxisomal biogenesis factor
lacE003506	1.06627	6.01387	1.56234e-18	core	OG3254_1	1	root	lacJ000998	shas006292	shim000090	COP9 signalosome complex subunit 4
lacE002789	1.0673	6.56782	7.89667e-10	core	OG2818_1	1	root	lacJ006850	shas001277	shim005190	citrate synthase
lacE004339	1.0693	7.99366	4.02965e-18	core	OG3824_1	1	root	lacJ009226	shas006760	shim007000	conserved hypothetical protein
lacE008500	1.0695	4.46525	7.57412e-06	core	OG844_2	1	lacE	lacJ006553	shas008423	shim003462	Catalyzes the first step in the conversion of phosphatidylethanolamine to phosphatidylcholine during the methylation pathway of phosphatidylcholine biosynthesis (By similarity)
lacE000420	1.06951	5.86261	4.97728e-08	core	#N/A	1	singleton	#N/A	#N/A	#N/A	Ubiquinol-cytochrome-c reductase complex subunit (QCR10)
lacE007714	1.07105	5.20641	0.000115705	core	OG5876_1	1	root	lacJ008141	shas000084	shim008120	nicotinamide n-methyltransferase
lacE008303	1.07106	5.06468	7.35115e-06	core	OG6195_1	1	root	lacJ010204	shas009072	shim010504	#N/A
lacE001367	1.07247	2.69879	3.51862e-11	core	OG1897_1	1	root	lacJ004135	shas007806	shim001044	Methyltransferase small domain
lacE006384	1.07297	5.2867	1.5132e-13	core	OG5055_1	1	root	lacJ004872	shas008062	shim002624	acyl-Coenzyme A oxidase
lacE002569	1.07431	5.91133	3.35774e-18	core	OG2677_1	1	root	lacJ002953	shas002113	shim008449	Cystathionine beta-synthase
lacE000195	1.07461	4.076	1.51879e-14	core	OG356_1	1	lac_shas	lacJ000041	shas000550	shim000349	Oxidoreductase
lacE004235	1.07558	7.19242	1.61168e-08	core	OG3757_1	1	root	lacJ002434	shas005130	shim008471	cytochrome c oxidase polypeptide iv
lacE000172	1.07571	7.41492	1.59248e-09	core	OG1110_1	1	root	lacJ001994	shas008175	shim005858	NA
lacE002521	1.07582	5.19974	3.16038e-08	core	OG2645_1	1	root	lacJ001687	shas003063	shim001882	guanine nucleotide-binding protein
lacE008983	1.0772	5.32698	1.88356e-15	core	OG6521_1	1	root	lacJ009365	shas002565	shim008982	NA
lacE005229	1.07748	5.87938	1.36753e-08	core	OG159_1	1	lac_shas	lacJ001120	shas003715	shim007614	Cytochrome p450
lacE009533	1.07759	2.40375	9.40501e-08	core	#N/A	1	singleton	#N/A	#N/A	#N/A	#N/A
lacE007357	1.07797	5.05561	5.88887e-22	core	OG5670_1	1	root	lacJ008563	shas004791	shim010815	thioesterase family
lacE007312	1.07843	8.99028	1.45976e-11	core	OG5640_1	1	root	lacJ006712	shas009176	shim005772	ubiquitin-60S ribosomal protein L40 fusion protein
lacE003107	1.07871	4.59083	4.4144e-12	core	OG3018_1	1	root	lacJ000543	shas002321	shim005633	NA
lacE007052	1.07883	8.17922	0.00208469	core	OG5482_1	1	root	lacJ004447	shas005512	shim001951	NA
lacE007095	1.07908	6.226	1.07065e-20	core	OG80_2	1	root	lacJ001077	shas003897	shim003157	Acyl-CoA dehydrogenase, N-terminal domain
lacE002961	1.07951	6.04511	2.68217e-19	core	OG2922_1	1	root	lacJ001634	shas003273	shim001245	FAD binding
lacE004684	1.08029	4.62395	4.14513e-12	core	OG4046_1	1	root	lacJ004291	shas006726	shim011072	ATP-binding RNA helicase involved in the biogenesis of 60S ribosomal subunits and is required for the normal formation of 25S and 5.8S rRNAs (By similarity)
lacE001167	1.08063	6.82102	4.48661e-14	core	OG1758_1	1	root	lacJ006040	shas000030	shim003427	alpha,alpha-trehalose phosphate synthase subunit
lacE000869	1.08166	4.9998	1.40146e-06	core	OG1578_1	1	root	lacJ001440	shas000698	shim004208	#N/A
lacE008695	1.08255	6.76676	6.76665e-09	core	OG6406_1	1	root	lacJ009819	shas002185	shim011196	Protein of unknown function (DUF1275)
lacE004205	1.08281	4.89782	2.5995e-16	core	OG3733_1	1	root	lacJ004802	shas007417	shim007876	SET domain-containing protein
lacE003987	1.08441	5.79153	6.77505e-14	core	#N/A	1	singleton	#N/A	#N/A	#N/A	Mitochondrial ribosomal protein L51 / S25 / CI-B8 domain
lacE003539	1.08445	6.13933	4.68171e-13	core	OG3284_1	1	root	lacJ001030	shas006259	shim000122	Histidine biosynthesis trifunctional protein
lacE003334	1.08722	5.95715	5.65776e-08	core	OG3156_1	1	root	lacJ004658	shas002154	shim002850	Nucleolar protein
lacE011030	1.08853	6.93878	4.64222e-22	core	OG925_1	2	root	lacJ011398	shas008723	shim012675	NA
lacE006181	1.09029	5.77224	3.99939e-16	core	OG4928_1	1	root	lacJ001876	shas000784	shim005832	NA
lacE000461	1.09183	9.39831	1.92355e-12	core	OG1313_1	1	root	lacJ004495	shas001328	shim006767	60S acidic ribosomal protein P0
lacE001935	1.09561	4.62828	3.1168e-07	core	OG2316_1	1	root	lacJ001477	shas005437	shim003405	NA
lacE009230	1.09632	5.86648	1.69668e-06	core	OG6647_1	1	root	lacJ006313	shas005760	shim002305	Mitochondrial carrier protein
lacE004398	1.09854	5.34742	1.08201e-15	core	OG3855_1	1	root	lacJ007098	shas001952	shim001472	Peroxisome biosynthesis protein (PAS1
lacE001862	1.0994	8.28832	4.57588e-16	core	OG2267_1	1	root	lacJ001947	shas009806	shim002469	40S ribosomal protein S5
lacE008326	1.10113	7.5035	8.69173e-13	core	OG6210_1	1	root	lacJ002669	shas009028	shim004867	reductase complex core protein 2
lacE006298	1.10115	6.02819	2.55713e-22	core	OG4999_1	1	root	lacJ007582	shas009248	shim010339	udp-galactose transporter
lacE005138	1.10236	6.5221	8.6197e-13	core	OG4327_1	1	root	lacJ003973	shas007390	shim001530	Thiolase, C-terminal domain
lacE003213	1.10259	6.19454	2.53833e-09	core	OG3081_1	1	root	lacJ006382	shas006902	shim008250	C2H2 finger domain protein
lacE000311	1.10323	6.19394	3.18736e-23	core	OG76_1	1	root	lacJ003390	shas007524	shim005494	Fungal specific transcription factor domain
lacE000759	1.10332	6.46105	5.3448e-19	core	OG1499_1	1	root	lacJ000283	shas002409	shim007541	ATP-dependent RNA helicase required for mitochondrial splicing of group I and II introns. Also required for efficient mitochondrial translation (By similarity)
lacE005603	1.10396	7.40732	1.53636e-15	core	OG4576_1	1	root	lacJ005429	shas008988	shim004436	Cytochrome b5-like Heme/Steroid binding domain
lacE004073	1.10433	5.59968	3.39327e-14	core	#N/A	1	singleton	#N/A	#N/A	#N/A	H ACA ribonucleoprotein complex subunit 3
lacE000613	1.10468	3.71339	3.48913e-13	core	OG7665_1	1	lac_shas	lacJ005722	shas001937	NONE	NA
lacE008594	1.10512	7.1957	1.39188e-17	core	OG6347_1	1	root	lacJ008682	shas009306	shim010240	NA
lacE002623	1.10576	6.11662	5.11954e-13	core	OG661_1	2	root	lacJ000675	shas002641	shim002808	NA
lacE004725	1.10589	5.12129	1.2708e-05	core	OG7954_1	1	lac_shas	lacJ002873	shas003581	NONE	Dienelactone hydrolase family
lacE000956	1.11027	4.8568	6.67347e-12	core	OG1634_1	1	root	lacJ005340	shas005850	shim003362	NA
lacE000189	1.111	6.08819	5.405e-11	core	OG1120_1	1	root	lacJ003141	shas006591	shim010057	60S ribosomal export protein NMD3
lacE002295	1.11187	6.80784	5.10388e-23	core	OG2507_1	1	root	lacJ004002	shas003001	shim011243	Golgi membrane protein rer1
lacE011460	1.11202	5.07163	0.000256179	core	OG7502_1	1	root	lacJ002683	shas007064	shim006174	#N/A
lacE000251	1.1121	7.29281	1.06252e-16	core	OG1171_1	1	root	lacJ000096	shas000605	shim001123	NA
lacE007954	1.11243	7.53161	3.30289e-17	core	OG6006_1	1	root	lacJ007616	shas004713	shim010784	(FAD) synthetase
lacE003920	1.11269	8.32716	6.32666e-12	core	OG3558_1	1	root	lacJ006160	shas008924	shim004047	argininosuccinate synthase
lacE006794	1.11309	1.51169	0.000144573	core	#N/A	1	singleton	#N/A	#N/A	#N/A	#N/A
lacE002297	1.11389	6.68624	2.77976e-18	core	OG2509_1	1	root	lacJ004004	shas002999	shim011245	NA
lacE008470	1.11543	2.34816	6.66721e-11	core	#N/A	1	singleton	#N/A	#N/A	#N/A	#N/A
lacE008562	1.11555	7.16031	1.27925e-09	core	OG6321_1	1	root	lacJ010750	shas009351	shim002908	Quinone oxidoreductase
lacE002576	1.1161	5.21646	3.7946e-15	core	OG2682_1	1	root	lacJ002945	shas002104	shim011287	NA
lacE007225	1.11615	5.24555	5.20257e-14	core	OG5590_1	1	root	lacJ009291	shas009735	shim007727	Cation diffusion facilitator 1
lacE009619	1.11849	8.70627	4.94856e-06	core	OG8333_1	1	root	lacJ009936	NONE	shim000207	Involved in biosynthesis of the thiamine precursor thiazole. Catalyzes the conversion of NAD and glycine to adenosine diphosphate 5-(2-hydroxyethyl)-4-methylthiazole-2-carboxylic acid (ADT), an adenylated thiazole intermediate. The reaction includes an iron-dependent sulfide transfer from a conserved cysteine residue of the protein to a thiazole intermediate. The enzyme can only undergo a single …
lacE005462	1.11914	7.38189	1.03855e-05	core	OG4495_1	1	root	lacJ005363	shas002506	shim006496	glycoside hydrolase family 16 protein
lacE003654	1.11947	7.22278	3.68282e-10	core	OG3375_1	1	root	lacJ001797	shas005366	shim002110	glutamate-cysteine ligase
lacE007888	1.12106	8.72515	3.49781e-13	core	OG8187_1	1	lac_shas	lacJ008395	shas005111	NONE	3-keto-acyl-CoA thiolase
lacE010281	1.12266	6.77159	1.26399e-19	core	OG7144_1	1	root	lacJ006436	shas004679	shim006709	glutaredoxin domain protein
lacE002598	1.12446	6.93042	2.9007e-21	core	OG2698_1	1	root	lacJ002922	shas002086	shim001324	L-aminoadipate-semialdehyde dehydrogenase, large subunit
lacE002804	1.1245	4.42039	7.8436e-14	core	OG2823_1	1	root	lacJ003370	shas007458	shim005121	NA
lacE006839	1.12789	4.74009	2.29323e-26	core	OG5335_1	1	root	lacJ006743	shas007644	shim002365	Involved in nuclear export, actin cytoskeleton organization and vesicular transport (By similarity)
lacE011478	1.12842	2.99226	4.39205e-07	core	OG7505_1	2	root	lacJ011971	NONE	shim003528	RING
lacE008698	1.12875	7.32413	4.46724e-15	core	OG6407_1	1	root	lacJ010920	shas009468	shim012588	apospory-associated protein c
lacE007809	1.12941	5.1848	3.34549e-08	core	#N/A	1	singleton	#N/A	#N/A	#N/A	ornithine carbamoyltransferase
lacE001292	1.13062	4.25531	8.49231e-22	core	OG1839_1	1	root	lacJ000418	shas004164	shim004101	Inherit from opiNOG: Conserved hypothetical protein
lacE001336	1.13128	6.21786	3.15559e-23	core	OG1874_1	1	root	lacJ006366	shas006820	shim001014	Electron transfer flavoprotein
lacE008678	1.13696	6.34826	3.9893e-20	core	OG6397_1	1	root	lacJ008331	shas000640	shim001160	#N/A
lacE001120	1.13711	5.12834	8.21041e-19	core	OG1730_1	1	root	lacJ003833	shas005013	shim009507	Sucrase/ferredoxin-like
lacE002298	1.1396	8.75267	2.5783e-10	core	OG7786_1	1	lac_shas	lacJ004005	shas002998	NONE	Rare lipoprotein A (RlpA)-like double-psi beta-barrel
lacE002945	1.14078	4.62528	1.6367e-15	core	OG2910_1	1	root	lacJ001931	shas002709	shim000132	DnaJ domain-containing protein
lacE010923	1.14212	5.81365	1.49523e-15	core	OG7376_1	1	root	lacJ009709	shas011368	shim000178	glutathione synthetase
lacE002877	1.14294	7.64072	1.39034e-16	core	OG383_2	1	lac_shas	lacJ005620	shas007860	shim006095	cystathionine
lacE001808	1.14486	3.84846	5.22544e-13	core	OG2234_1	1	root	lacJ000713	shas001805	shim006805	Domain of unknown function (DUF718)
lacE006514	1.14545	4.96101	2.64799e-19	core	OG5125_1	1	root	lacJ007541	shas007931	shim003914	CCAAT-binding transcription factor subunit HAPB
lacE001322	1.1477	8.09709	9.91255e-09	core	#N/A	1	singleton	#N/A	#N/A	#N/A	copper chaperone
lacE005846	1.14771	5.83357	2.53358e-14	core	OG4713_1	1	root	lacJ006258	shas008830	shim001933	#N/A
lacE004341	1.1494	-0.0467028	0.00108737	core	#N/A	1	singleton	#N/A	#N/A	#N/A	#N/A
lacE006226	1.14983	5.46607	3.11848e-11	core	OG4950_1	1	root	lacJ008027	shas003437	shim004132	Phosphoadenosine phosphosulfate reductase
lacE002929	1.15139	6.98996	4.8866e-11	core	OG2894_1	1	root	lacJ001914	shas002725	shim000166	Sulfite reductase
lacE007182	1.15165	5.79292	7.12112e-17	core	OG5568_1	1	root	lacJ003670	shas005712	shim003097	#N/A
lacE006259	1.15304	5.00475	4.78986e-26	core	OG4979_1	1	root	lacJ001056	shas008403	shim000616	U3 small nucleolar ribonucleoprotein protein imp4
lacE003366	1.15456	0.95282	2.47654e-06	core	OG3179_1	1	root	lacJ003225	shas003965	shim008839	synthase
lacE002156	1.15647	7.35476	4.42073e-08	core	OG2418_1	1	root	lacJ009077	shas007218	shim008576	2-methylcitrate dehydratase
lacE001284	1.15663	3.4006	1.66525e-08	core	OG7730_1	1	lac_shas	lacJ000409	shas004154	NONE	Bud site selection protein 20
lacE000892	1.15764	6.91507	1.3012e-08	core	OG8832_1	1	lacrymans	lacJ001418	NONE	NONE	#N/A
lacE004562	1.15942	6.29356	1.18807e-07	core	OG3964_1	1	root	lacJ004377	shas006841	shim005879	autophagy protein (Atg22)
lacE003340	1.15993	5.7175	2.37811e-11	core	OG3162_1	1	root	lacJ004652	shas002160	shim002856	rRNA processing protein Bystin
lacE004018	1.16084	6.79243	5.01553e-10	core	OG3624_1	1	root	lacJ006230	shas007728	shim002504	Electron carrier protein. The oxidized form of the cytochrome c heme group can accept an electron from the heme group of the cytochrome c1 subunit of cytochrome reductase. Cytochrome c then transfers this electron to the cytochrome oxidase complex, the final protein carrier in the mitochondrial electron-transport chain
lacE007181	1.16288	6.65732	8.79187e-22	core	OG5567_1	1	root	lacJ003669	shas005713	shim003096	#N/A
lacE000223	1.16397	9.33855	4.55087e-12	core	OG1146_1	1	root	lacJ000069	shas000578	shim001519	Binds the poly(A) tail of mRNA. Appears to be an important mediator of the multiple roles of the poly(A) tail in mRNA biogenesis, stability and translation. In the nucleus, involved in both mRNA cleavage and polyadenylation. Is also required for efficient mRNA export to the cytoplasm. Acts in concert with a poly(A)-specific nuclease (PAN) to affect poly(A) tail shortening, which may occur concomi…
lacE005567	1.16417	6.94229	2.98624e-12	core	OG4560_1	1	root	lacJ003206	shas005656	shim003220	atp synthase
lacE005929	1.16506	6.55173	1.76447e-12	core	OG4759_1	1	root	lacJ005122	shas004341	shim004839	NA
lacE007105	1.16617	7.05847	1.1588e-16	core	OG5515_1	1	root	lacJ001066	shas003887	shim003147	#N/A
lacE009645	1.16659	4.30932	1.75428e-14	core	OG137_3	1	root	lacJ009725	shas003545	shim003683	Major Facilitator Superfamily
lacE000597	1.16764	6.17541	4.33567e-17	core	OG1408_1	1	root	lacJ005737	shas001921	shim005161	Binds to the 60S ribosomal subunit and prevents its association with the 40S ribosomal subunit to form the 80S initiation complex in the cytoplasm. Is also involved in ribosome biogenesis. Associates with pre-60S subunits in the nucleus and is involved in its nuclear export (By similarity)
lacE000680	1.16982	8.79867	5.30332e-13	core	OG1461_1	1	root	lacJ004224	shas004464	shim006592	Inherit from euNOG: Conserved hypothetical protein
lacE000120	1.17228	6.86908	3.3063e-12	core	OG1074_1	1	root	lacJ000196	shas001037	shim002338	phospholipase C
lacE008135	1.17235	5.90477	9.00114e-20	core	OG6101_1	1	root	lacJ007167	shas000224	shim005147	NA
lacE005719	1.17367	7.53079	4.25931e-12	core	OG133_1	1	root	lacJ004043	shas008204	shim004958	d-lactate dehydrogenase
lacE005347	1.17433	7.69943	4.10186e-17	core	OG738_1	2	root	lacJ011752	shas011479	shim004801	3-ketoacyl-coA thiolase
lacE001106	1.1764	7.0042	8.91785e-17	core	#N/A	1	singleton	#N/A	#N/A	#N/A	protein transport protein sec61
lacE007732	1.18298	6.0658	1.14941e-21	core	OG5888_1	1	root	lacJ008461	shas006461	shim005708	Oxidoreductase 2-nitropropane dioxygenase family
lacE003484	1.18598	6.68657	8.05612e-14	core	OG127_3	1	root	lacJ002622	shas005950	shim008293	monooxygenase
lacE000645	1.18625	5.1454	1.26819e-13	core	OG1436_1	1	root	lacJ006906	shas003376	shim001185	Siroheme synthase
lacE000125	1.18889	5.27113	1.43738e-15	core	OG1079_1	1	root	lacJ000201	shas001042	shim000022	peroxisomal membrane protein
lacE010294	1.19044	7.63067	7.31458e-07	core	OG911_1	2	root	lacJ010213	shas009198	shim009836	Dopa 4,5-dioxygenase family
lacE001988	1.19077	4.82243	5.99822e-12	core	OG634_1	2	root	lacJ003127	shas003340	shim008377	pre-rRNA processing protein Utp22
lacE002880	1.19213	7.08864	8.34118e-12	core	OG2861_1	1	root	lacJ005615	shas007865	shim006089	small nucleolar ribonucleoprotein SNU13
lacE001997	1.19216	7.19933	1.28294e-18	core	#N/A	1	singleton	#N/A	#N/A	#N/A	INO80 complex subunit
lacE010292	1.19303	5.67465	0.00857277	core	OG8400_1	1	lac_shas	lacJ010215	shas009196	NONE	Dopa 4,5-dioxygenase family
lacE003968	1.19339	3.38138	2.99827e-16	core	OG3591_1	1	root	lacJ004590	shas010390	shim000952	NA
lacE000221	1.19349	6.29177	7.73788e-14	core	OG1144_1	1	root	lacJ000067	shas000576	shim001521	Transcription factor SPT8
lacE005278	1.19361	6.48218	6.88641e-09	core	OG220_2	1	root	lacJ008572	shas003510	shim003568	Inherit from opiNOG: Mannosidase, beta A, lysosomal
lacE001442	1.19425	6.56282	7.13835e-21	core	OG1947_1	1	root	lacJ008510	shas002033	shim009391	Molybdopterin binding domain protein
lacE009853	1.19741	10.2903	3.20199e-15	core	OG890_1	2	root	lacJ007492	shas006955	shim011912	copper radical oxidase variant A
lacE009855	1.19877	6.66143	1.19981e-06	core	OG8360_1	1	lac_shas	lacJ007490	shas006957	NONE	Heat shock protein
lacE003974	1.1996	9.53541	4.24534e-06	core	OG275_1	1	root	lacJ004596	shas010384	shim000946	FAD-binding domain
lacE005959	1.20068	3.3515	4.54335e-05	core	OG4781_1	1	root	lacJ005811	shas007778	shim005214	NA
lacE008158	1.20085	7.8503	2.34529e-17	core	OG825_1	2	root	lacJ004823	shas003737	shim003452	peptide transporter
lacE008413	1.20155	9.00561	5.09944e-12	core	OG327_2	1	root	lacJ005628	shas010924	shim006454	Dehydrogenase
lacE009252	1.20369	6.79276	8.6568e-23	core	OG6659_1	1	root	lacJ009590	shas006633	shim010084	intracellular protein transport protein (Sat1)
lacE004442	1.20756	4.53133	1.12693e-09	core	OG3883_1	1	root	lacJ003093	shas000926	shim003847	GAL4
lacE004485	1.20818	3.66548	2.83761e-17	core	OG3913_1	1	root	lacJ006569	shas009436	shim005582	Putative cyclase
lacE011812	1.20909	0.66401	2.56175e-07	core	OG15_1	4	lacE	lacJ012218	shas009665	shim003640	NRPS-like enzyme
lacE009083	1.21339	5.68262	3.77891e-21	core	OG6570_1	1	root	lacJ008637	shas008230	shim000859	C-3 sterol dehydrogenase
lacE011114	1.2144	4.78395	8.36184e-14	core	OG7432_1	1	root	lacJ007978	shas005611	shim012997	Transcription factor
lacE002108	1.2157	6.31468	6.23427e-07	core	OG2394_1	1	root	lacJ001656	shas005560	shim006517	Methyltransferase
lacE000658	1.2161	6.80391	2.66215e-16	core	OG1448_1	1	root	lacJ004250	shas004486	shim007027	udp-glucose 4-epimerase
lacE011973	1.21727	6.69579	3.08254e-18	core	OG9843_1	1	root	NONE	NONE	shim000293	HAL protein kinase
lacE006354	1.21997	4.96948	6.40845e-25	core	OG5037_1	1	root	lacJ007734	shas001628	shim007215	translation machinery-associated protein 16
lacE009386	1.22026	4.37751	1.4455e-16	core	OG6735_1	1	root	lacJ009273	shas000519	shim002922	Mitochondrial chaperone Frataxin
lacE007410	1.22342	5.39711	3.81036e-16	core	OG5704_1	1	root	lacJ010983	shas003108	shim010221	#N/A
lacE003984	1.22394	6.21124	8.41291e-11	core	OG3602_1	1	root	lacJ004607	shas006134	shim000935	Fatty acid desaturase
lacE002808	1.22496	2.65524	2.97616e-09	core	OG8945_1	1	lacrymans	lacJ003364	NONE	NONE	#N/A
lacE003629	1.23037	5.14863	3.01595e-17	core	OG3352_1	1	root	lacJ001825	shas005340	shim002084	phosphatase-like protein (PTPLA)
lacE007445	1.23071	7.76773	1.43382e-13	core	OG5725_1	1	root	lacJ007510	shas004826	shim004492	DUF21 and CBS domain protein (Mam3)
lacE003528	1.232	6.29812	1.66341e-26	core	OG3275_1	1	root	lacJ001020	shas006269	shim000112	NA
lacE001257	1.23419	5.84377	1.27391e-11	core	OG1816_1	1	root	lacJ002240	shas002877	shim009466	Enoyl-CoA hydratase/isomerase family
lacE011967	1.23948	2.79124	2.7071e-06	core	#N/A	1	singleton	#N/A	#N/A	#N/A	#N/A
lacE001476	1.24068	7.60005	1.805e-11	core	OG1973_1	1	root	lacJ002789	shas002062	shim001705	#N/A
lacE003813	1.24154	5.10839	4.403e-22	core	OG3485_1	1	root	lacJ002293	shas006017	shim011677	Component of the NOP7 complex, which is required for maturation of the 25S and 5.8S ribosomal RNAs and formation of the 60S ribosome (By similarity)
lacE003003	1.24337	5.98986	3.01618e-27	core	OG2959_1	1	root	lacJ003288	shas001133	shim006580	Required for endonucleolytic cleavage during polyadenylation-dependent pre-mRNA 3'-end formation (By similarity)
lacE000027	1.24525	7.80569	9.98408e-15	core	OG996_1	1	root	lacJ003472	shas000950	shim000411	Mannosyl phosphorylinositol ceramide synthase SUR1
lacE006319	1.2454	6.80913	3.61079e-09	core	OG5015_1	1	root	lacJ003066	shas003177	shim009630	Exo-polygalacturonase
lacE004628	1.24616	8.00377	9.75479e-16	core	OG4001_1	1	root	lacJ004425	shas004879	shim000549	extracellular SCP domain protein Pry1
lacE001774	1.24643	6.19098	4.10363e-23	core	OG2204_1	1	root	lacJ000750	shas001842	shim005590	Cytoplasmic protein required for cell viability
lacE008891	1.24932	7.38659	5.67013e-22	core	OG162_3	1	lacrymans	lacJ004711	shas001758	shim002289	)-reductase
lacE002671	1.25013	6.75209	3.10303e-24	core	OG2742_1	1	root	lacJ000347	shas004525	shim008071	thiosulfate sulfurtransferase
lacE007127	1.25099	10.7106	2.31677e-13	core	OG5533_1	1	root	lacJ006413	shas004352	shim008199	NA
lacE005637	1.25252	7.64287	2.1496e-10	core	OG4597_1	1	root	lacJ009168	shas010677	shim010203	Major Facilitator Superfamily
lacE009848	1.2543	6.6919	5.32036e-12	core	OG6956_1	1	root	lacJ001367	shas002947	shim005099	peptide methionine sulfoxide reductase
lacE004033	1.25843	5.78064	2.25219e-21	core	OG3636_1	1	root	lacJ006247	shas009749	shim010271	Galactokinase
lacE006590	1.25934	8.01758	1.4567e-16	core	OG5179_1	1	root	lacJ009470	shas006048	shim003026	Sulfite reductase
lacE000605	1.26325	6.05444	7.38198e-31	core	OG1415_1	1	root	lacJ005729	shas001929	shim005169	periodic tryptophan protein
lacE010135	1.26342	8.02786	2.92758e-14	core	OG7068_1	1	root	lacJ010053	shas010314	shim009032	#N/A
lacE002613	1.26527	6.92969	3.36246e-31	core	OG145_3	1	root	lacJ000685	shas002631	shim006661	Cytochrome p450
lacE000451	1.26576	4.6154	2.12187e-06	core	#N/A	1	singleton	#N/A	#N/A	#N/A	Nucleoside-diphosphate-sugar epimerase
lacE006129	1.26764	5.36898	2.906e-07	core	OG4889_1	1	root	lacJ004553	shas003802	shim004404	NA
lacE006992	1.2692	9.51358	2.9277e-16	core	OG5443_1	1	root	lacJ006215	shas009013	shim000884	Produces ATP from ADP in the presence of a proton gradient across the membrane (By similarity)
lacE007276	1.27232	6.12114	8.35632e-20	core	OG5620_1	1	root	lacJ006476	shas004951	shim006104	alcohol dehydrogenase
lacE002236	1.27407	6.48467	5.3178e-24	core	OG2470_1	1	root	lacJ002489	shas004111	shim000311	translocation protein (Sec66)
lacE003282	1.27762	6.78819	9.87909e-10	core	OG3117_1	1	root	lacJ000821	shas002749	shim014088	centromere microtubule-binding protein CBF5
lacE005672	1.27784	7.19312	8.40056e-17	core	OG4614_1	1	root	lacJ007268	shas004594	shim005733	Nitrilase family protein (Nit3)
lacE003457	1.27972	4.27777	2.94844e-18	core	OG3238_1	1	root	lacJ002649	shas001789	shim009167	NA
lacE003244	1.2798	5.38097	1.94773e-14	core	OG3106_1	1	root	lacJ010627	shas004253	shim001112	NA
lacE010514	1.28592	4.66944	3.52733e-24	core	OG7245_1	1	root	lacJ004915	shas003809	shim007617	RNA recognition motif. (a.k.a. RRM, RBD, or RNP domain)
lacE004409	1.28811	7.94515	6.36294e-21	core	OG3860_1	1	root	lacJ009278	shas005813	shim001271	R3H domain protein
lacE008358	1.2882	5.88494	2.59311e-19	core	OG6227_1	1	root	lacJ007412	shas000287	shim006537	conserved hypothetical protein
lacE000145	1.28951	3.9107	1.21278e-26	core	OG1093_1	1	root	lacJ000221	shas001061	shim000004	Inherit from opiNOG: alanyl-tRNA synthetase domain containing 1
lacE001250	1.29136	7.6715	7.53032e-15	core	OG1809_1	1	root	lacJ002233	shas002884	shim003861	homocitrate synthase
lacE006785	1.29253	7.49011	1.57149e-20	core	OG5306_1	1	root	lacJ006693	shas004643	shim007590	UPF0041 domain protein
lacE009800	1.29363	6.08899	5.51317e-09	core	OG6932_1	1	root	lacJ006880	shas008305	shim007166	Carboxypeptidase
lacE007864	1.29476	6.95029	4.61536e-21	core	OG5959_1	1	root	lacJ003914	shas004762	shim007685	Peptidase family M28
lacE007881	1.29642	4.83746	1.64042e-10	core	OG5969_1	2	root	lacJ008386	NONE	shim010210	Methyltransferase domain
lacE004702	1.29794	9.31693	2.00187e-11	core	OG4058_1	1	root	lacJ004308	shas006741	shim003711	Formate nitrite transporter
lacE003335	1.30112	5.7587	2.26237e-23	core	OG3157_1	1	root	lacJ004657	shas002155	shim002851	NA
lacE002404	1.30729	5.47138	0.000217155	core	OG127_1	1	root	lacJ003551	shas008297	shim000228	monooxygenase
lacE005760	1.31115	4.69932	9.54754e-05	core	OG4660_1	1	root	lacJ003635	shas001654	shim007117	CADG
lacE001745	1.31177	3.16927	4.78276e-12	core	OG8869_1	1	lacrymans	lacJ005940	NONE	NONE	#N/A
lacE001458	1.31317	6.84525	2.19049e-15	core	OG1957_1	1	root	lacJ002769	shas002080	shim001333	inositolphosphorylceramide-B C-26 hydroxylase
lacE009476	1.31847	8.21456	2.03764e-14	core	OG6789_1	1	root	lacJ009236	shas003128	shim001085	NA
lacE005521	1.32282	9.40429	2.38088e-14	core	OG4529_1	1	root	lacJ001162	shas003672	shim002051	60s ribosomal protein L10
lacE006580	1.32325	6.89399	9.56981e-25	core	OG767_1	2	root	lacJ005777	shas010299	shim012547	Oxidoreductase, 2OG-Fe(II) oxygenase family
lacE000244	1.32443	4.94604	1.7332e-28	core	OG1165_1	1	root	lacJ000089	shas000598	shim001497	Pfam:RanBPM_CRA
lacE000839	1.32827	8.05922	8.47151e-24	core	OG1555_1	1	root	lacJ000976	shas006363	shim008963	Methylmalonate-semialdehyde dehydrogenase
lacE010535	1.32834	5.44397	7.99321e-11	core	OG7250_1	1	root	lacJ006377	shas002141	shim011089	GNL3L/Grn1 putative GTPase
lacE012320	1.32954	3.84704	3.16726e-14	core	OG9901_1	1	root	NONE	NONE	shim015376	NA
lacE000615	1.33424	7.435	9.37795e-17	core	OG1421_1	1	root	lacJ005720	shas001939	shim005015	Cytochrome p450
lacE001192	1.33481	6.34579	3.61432e-14	core	OG1768_1	1	root	lacJ005473	shas000047	shim008027	pheromone receptor
lacE007147	1.33488	0.570454	2.4687e-05	core	#N/A	1	singleton	#N/A	#N/A	#N/A	#N/A
lacE002442	1.33529	6.78813	6.06811e-16	core	OG2592_1	1	root	lacJ001732	shas000479	shim012152	Poly(ADP-ribose) polymerase and DNA-Ligase Zn-finger region
lacE003001	1.33533	9.66874	4.36648e-17	core	OG2957_1	1	root	lacJ003290	shas001137	shim006578	Produces ATP from ADP in the presence of a proton gradient across the membrane (By similarity)
lacE007933	1.33554	8.04338	2.4163e-08	core	OG202_1	2	root	lacJ008736	shas008449	shim001859	Ferric reductase
lacE003674	1.33651	5.4699	1.60061e-27	core	OG3394_1	1	root	lacJ004259	shas002667	shim000083	Inherit from opiNOG: actin binding
lacE000531	1.337	8.55502	4.58595e-23	core	OG43_1	1	root	lacJ006077	shas002482	shim008999	oligopeptide transporter
lacE008212	1.33776	7.3042	1.85613e-19	core	OG6144_1	1	root	lacJ002510	shas005673	shim012424	Acetylornithine aminotransferase
lacE009535	1.33842	8.21089	1.52305e-09	core	OG6810_1	1	root	lacJ009580	shas010044	shim004505	short chain dehydrogenase
lacE002950	1.34376	6.36343	2.46296e-22	core	OG2913_1	1	root	lacJ001934	shas002705	shim000129	Isocitrate dehydrogenase
lacE005741	1.34644	5.08686	2.88974e-31	core	OG4649_1	1	root	lacJ004023	shas000308	shim002959	Aminotransferase class I and II
lacE007846	1.34729	7.729	9.59744e-19	core	OG5949_1	1	root	lacJ002854	shas001705	shim008435	branched-chain-amino-acid aminotransferase
lacE006636	1.34845	5.99777	1.12869e-26	core	OG5216_1	1	root	lacJ006202	shas004866	shim000535	#N/A
lacE006388	1.34939	5.87309	3.97978e-29	core	OG5057_1	1	root	lacJ004875	shas008058	shim002620	permease
lacE006011	1.35075	3.4782	4.7759e-20	core	OG8051_1	1	root	NONE	shas007611	shim012481	NA
lacE000891	1.35398	9.87662	2.27803e-10	core	OG1595_1	1	root	lacJ001419	shas000721	shim009743	Helix-loop-helix DNA-binding domain
lacE001888	1.35812	4.44183	1.4981e-06	core	OG2280_1	1	root	lacJ008062	shas001091	shim006373	UPF0261 domain protein
lacE002656	1.36178	10.0953	2.33357e-15	core	OG2731_1	1	root	lacJ000330	shas004542	shim004964	fumarate reductase
lacE006385	1.36758	8.82853	2.57993e-20	core	OG5056_1	1	root	lacJ004873	shas008061	shim002623	#N/A
lacE004193	1.36766	5.9498	8.89163e-23	core	OG3723_1	1	root	lacJ004789	shas007406	shim008148	Gti1/Pac2 family
lacE003789	1.36805	5.41072	2.23322e-17	core	OG3471_1	1	root	lacJ002271	shas005391	shim003090	Domain of unknown function (DUF3425)
lacE001034	1.36993	7.75491	1.80523e-07	core	OG1679_1	1	root	lacJ007667	shas008962	shim007320	MSF1 domain protein
lacE006675	1.37078	5.34708	5.42597e-25	core	OG5238_1	1	root	lacJ006631	shas008909	shim009848	NA
lacE007138	1.3709	5.78253	1.12458e-30	core	OG5543_1	1	root	lacJ007869	shas008793	shim004573	Acyl CoA binding protein
lacE005482	1.37322	8.71278	2.08077e-17	core	OG299_2	1	root	lacJ004848	shas004073	shim001981	Key enzyme for ketone body catabolism. Transfers the CoA moiety from succinate to acetoacetate. Formation of the enzyme-CoA intermediate proceeds via an unstable anhydride species formed between the carboxylate groups of the enzyme and substrate (By similarity)
lacE008611	1.38294	7.14309	3.12349e-14	core	OG8242_1	1	lac_shas	lacJ008934	shas010516	NONE	alcohol dehydrogenase
lacE005761	1.38549	7.93645	1.40744e-06	core	OG4661_1	1	root	lacJ003634	shas001653	shim007118	Dynein light chain
lacE007166	1.38696	5.8604	1.28487e-22	core	OG5558_1	1	root	lacJ005508	shas011030	shim009513	Component of the NOP7 complex, which is required for maturation of the 25S and 5.8S ribosomal RNAs and formation of the 60S ribosome (By similarity)
lacE009128	1.3875	6.36254	3.03054e-19	core	OG6592_1	1	root	lacJ001773	shas000249	shim006558	Electron transfer flavoprotein
lacE001447	1.3891	5.53636	3.17657e-27	core	OG1951_1	1	root	lacJ008505	shas002038	shim007580	Component of the eukaryotic translation initiation factor 3 (eIF-3) complex, which is involved in protein synthesis and, together with other initiation factors, stimulates binding of mRNA and methionyl-tRNAi to the 40S ribosome (By similarity)
lacE004881	1.38929	6.68983	3.57824e-21	core	OG4178_1	1	root	lacJ004206	shas005051	shim003231	NA
lacE004543	1.39057	9.12413	3.57701e-16	core	OG73_4	2	root	lacJ008471	shas009792	shim006769	Heat shock protein
lacE002866	1.39664	6.90505	4.72827e-09	core	OG2853_1	1	root	lacJ007079	shas007849	shim009971	NA
lacE003530	1.39919	5.78224	2.91843e-14	core	OG3276_1	1	root	lacJ001021	shas006268	shim000113	chromosome condensation protein
lacE004977	1.405	4.89844	2.06321e-31	core	OG4232_1	1	root	lacJ008169	shas008020	shim004302	PPIases accelerate the folding of proteins. It catalyzes the cis-trans isomerization of proline imidic peptide bonds in oligopeptides. Acts as a regulatory subunit for PP2A-like phosphatases modulating their activity or substrate specificity, probably by inducing a conformational change in the catalytic subunit, a direct target of the PPIase. Can reactivate inactive phosphatase PP2A-phosphatase m…
lacE001016	1.4083	0.0214031	7.15296e-06	core	#N/A	1	singleton	#N/A	#N/A	#N/A	#N/A
lacE003222	1.41357	6.26294	4.9752e-05	core	OG3089_1	1	root	lacJ006393	shas006911	shim008241	NA
lacE004057	1.41558	8.08673	2.40823e-12	core	OG691_1	2	root	lacJ007907	shas005317	shim012398	Cytochrome p450
lacE005829	1.41671	7.67776	3.89698e-16	core	OG4703_1	1	root	lacJ006872	shas008161	shim002976	RNA binding effector protein Scp160
lacE008954	1.42153	6.25474	1.65855e-23	core	OG6504_1	1	root	lacJ007996	shas003479	shim008065	NA
lacE007208	1.42153	6.94179	2.59866e-23	core	OG5583_1	1	root	lacJ006774	shas009133	shim010678	Fungal_trans
lacE009433	1.4238	8.46113	8.36407e-09	core	OG247_2	1	root	lacJ008047	shas008131	shim010506	Mandelate racemase muconate lactonizing enzyme family protein
lacE005784	1.42879	7.79406	2.38817e-17	core	OG4674_1	1	root	lacJ006003	shas008590	shim009064	Cytochrome p450
lacE004519	1.43005	7.74208	2.67195e-14	core	OG3933_1	1	root	lacJ005273	shas008641	shim001391	Cytochrome p450
lacE002003	1.43657	5.01749	1.74475e-08	core	OG2345_1	1	root	lacJ002913	shas007487	shim001447	#N/A
lacE006452	1.43793	7.50829	1.57952e-15	core	OG420_2	1	root	lacJ005161	shas009941	shim003769	amino acid transporter
lacE004086	1.43947	3.74154	0.00035654	core	OG3658_1	1	root	lacJ003525	shas002449	shim008675	NA
lacE009530	1.44019	4.81385	2.69269e-22	core	OG6808_1	1	root	lacJ012104	shas002803	shim007193	NA
lacE007146	1.44279	5.6699	1.21705e-26	core	OG5549_1	1	root	lacJ007877	shas008801	shim008358	Uroporphyrinogen decarboxylase
lacE007503	1.44284	6.70575	2.80276e-05	core	OG5760_1	1	root	lacJ007441	shas008905	shim004389	glutathione s-transferase
lacE004290	1.44469	6.85402	1.68786e-14	core	OG3798_1	1	root	lacJ005178	shas000435	shim006788	Endoribonuclease L-PSP
lacE000654	1.44645	5.73582	1.81018e-24	core	OG1445_1	1	root	lacJ004254	shas004490	shim009941	ubiquitin carboxyl-terminal hydrolase
lacE000803	1.44657	6.39298	1.34626e-20	core	OG1531_1	1	root	lacJ000942	shas001199	shim004151	ribulose-phosphate 3-epimerase
lacE006808	1.45161	8.08247	3.8898e-19	core	OG5319_1	1	root	lacJ007008	shas005475	shim011266	succinate dehydrogenase
lacE008719	1.45398	7.87363	3.62918e-19	core	OG6412_1	1	root	lacJ007744	shas002863	shim009798	DSBA-like thioredoxin domain
lacE010700	1.45526	5.14489	3.16492e-10	core	OG544_3	2	lacE	lacJ008841	shas009628	shim007228	NA
lacE009861	1.46077	7.42016	2.83959e-26	core	OG6963_1	1	root	lacJ007483	shas006964	shim009301	transmembrane transport
lacE010365	1.46567	7.00371	1.43191e-14	core	OG7182_1	1	root	lacJ009689	shas001753	shim002293	short chain dehydrogenase reductase family
lacE010513	1.46632	4.6064	2.01947e-17	core	OG7244_1	1	root	lacJ004916	shas003808	shim011529	L-ascorbic acid binding
lacE003237	1.46789	6.04111	4.30819e-23	core	OG60_5	1	root	lacJ006408	shas006926	shim005345	monooxygenase
lacE002229	1.47537	9.04415	5.79441e-21	core	OG2464_1	1	root	lacJ002481	shas004118	shim000318	succinate dehydrogenase, flavoprotein subunit
lacE008234	1.47791	7.795	3.38483e-16	core	OG6155_1	1	root	lacJ007827	shas009120	shim003880	Alpha-ketoglutarate dependent xanthine dioxygenase
lacE001582	1.4792	11.7778	0.000516791	core	OG367_1	1	root	NONE	shas007163	shim006954	formate dehydrogenase
lacE001564	1.47996	7.35808	7.48311e-09	core	OG108_1	1	root	lacJ003579	shas003605	shim003321	(ABC) transporter
lacE004319	1.48353	7.04354	2.02223e-09	core	OG3815_1	1	root	lacJ001106	shas003924	shim005539	nucleolin protein Nsr1
lacE008001	1.49244	3.99588	6.02845e-13	core	OG526_2	1	lac_shas	NONE	shas003536	shim003578	NA
lacE006626	1.4943	6.76687	3.55947e-09	core	OG5207_1	1	root	lacJ006192	shas004856	shim000525	GTP cyclohydrolase II
lacE006066	1.49554	6.82779	2.51365e-24	core	OG4846_1	1	root	lacJ002144	shas007328	shim005236	short chain dehydrogenase
lacE001030	1.5022	0.473907	1.12428e-08	core	OG8843_1	1	lacrymans	lacJ007672	NONE	NONE	#N/A
lacE005015	1.5029	5.7148	3.03313e-20	core	OG4256_1	1	root	lacJ004932	shas000372	shim004013	DnaJ domain
lacE007151	1.50674	9.7365	6.38859e-05	core	OG5550_1	1	root	lacJ007881	shas008803	shim004685	NA
lacE005348	1.50853	1.12469	4.26544e-06	core	OG4427_1	1	root	lacJ001323	shas004433	shim002530	NA
lacE000148	1.50971	5.71521	1.39481e-12	core	#N/A	1	singleton	#N/A	#N/A	#N/A	#N/A
lacE000474	1.51093	6.6838	1.10147e-20	core	OG1320_1	1	root	lacJ002761	shas001342	shim006757	Lipid transfer protein
lacE000426	1.51161	5.59855	4.11107e-13	core	#N/A	1	singleton	#N/A	#N/A	#N/A	#N/A
lacE004322	1.52205	6.93414	1.60456e-12	core	OG3818_1	1	root	lacJ001109	shas003927	shim005542	mannose-6-phosphate isomerase
lacE006406	1.52323	5.51547	6.39467e-36	core	OG152_1	2	root	lacJ006896	shas008321	shim005321	Cytochrome p450
lacE004343	1.52969	5.0725	4.70623e-11	core	OG3826_1	1	root	lacJ005292	shas001718	shim007127	Protein of unknown function (DUF3455)
lacE004363	1.53203	6.8726	1.10985e-06	core	OG3837_1	1	root	lacJ005309	shas001736	shim006929	benzoate 4-monooxygenase
lacE007265	1.53523	9.15218	3.69464e-07	core	OG5612_1	1	root	lacJ006487	shas004962	shim003655	NA
lacE006299	1.53787	5.14549	4.34833e-29	core	OG5000_1	1	root	lacJ007585	shas009249	shim004453	Elongator complex protein 3
lacE011586	1.53979	6.94022	6.91478e-10	core	OG7518_1	1	root	lacJ011494	shas007191	shim007275	NA
lacE008272	1.54337	0.418651	1.54937e-10	core	#N/A	1	singleton	#N/A	#N/A	#N/A	#N/A
lacE005894	1.549	9.84419	1.30693e-10	core	OG414_1	1	lac_shas	lacJ005526	shas008073	shim003632	Multidrug resistance protein
lacE008930	1.5496	6.57343	2.4459e-29	core	OG6487_1	1	root	lacJ008595	shas010171	shim001965	Inherit from NOG: Pyridoxamine 5-phosphate oxidase-related, FMN-binding
lacE000393	1.55345	5.16049	1.83406e-13	core	OG1269_1	1	root	lacJ002100	shas000885	shim000964	conserved hypothetical protein
lacE001538	1.5538	4.56663	2.42212e-40	core	OG2013_1	1	root	lacJ003607	shas003632	shim005658	ribonuclease T2
lacE008773	1.56182	6.96935	8.02903e-09	core	OG341_2	1	root	lacJ009695	shas008534	shim009081	Cytochrome p450
lacE004302	1.56694	7.19426	3.39147e-07	core	OG3803_1	1	root	lacJ001088	shas003907	shim003806	cyclopropane-fatty-acyl-phospholipid synthase
lacE002007	1.56988	6.09167	1.71886e-18	core	OG2347_1	1	root	lacJ002908	shas007483	shim001452	AMP-binding enzyme
lacE000890	1.57157	9.8495	4.20455e-16	core	#N/A	1	singleton	#N/A	#N/A	#N/A	#N/A
lacE005420	1.57768	7.46387	5.5968e-22	core	OG4470_1	1	root	lacJ007342	shas004778	shim006522	NA
lacE004334	1.58154	5.49502	7.31491e-33	core	OG3822_1	1	root	lacJ005290	shas001716	shim007129	#N/A
lacE000211	1.58372	6.84521	1.49134e-23	core	OG1136_1	1	root	lacJ000057	shas000566	shim000333	to pirin
lacE006622	1.58933	8.06175	2.45277e-26	core	OG314_1	1	root	lacJ006188	shas004853	shim000521	glutamate carboxypeptidase
lacE005977	1.59307	5.86735	2.04156e-22	core	OG4793_1	1	root	lacJ005829	shas007796	shim005924	beta-glucosidase
lacE011143	1.59474	7.03546	2.37357e-36	core	OG7438_1	1	root	lacJ011250	shas003662	shim002042	Short chain dehydrogenase
lacE004638	1.60728	6.58675	1.40851e-27	core	OG4010_1	1	root	lacJ004416	shas008553	shim000558	Velvet factor
lacE006117	1.62303	9.1222	8.42703e-13	core	OG4879_1	1	root	lacJ004540	shas003789	shim009549	Cytochrome b5
lacE010137	1.62433	6.31881	4.31764e-09	core	OG7070_1	1	root	lacJ010056	shas010312	shim009029	NA
lacE003538	1.63527	8.3897	1.74126e-26	core	OG3283_1	1	root	lacJ001029	shas006260	shim000121	pyruvate dehydrogenase e1 component
lacE004979	1.63826	7.55503	2.73579e-22	core	OG4234_1	1	root	lacJ008171	shas008018	shim004304	Monothiol
lacE007502	1.64853	6.00481	7.78593e-11	core	OG160_2	1	root	lacJ007442	shas008906	shim004390	Cytochrome P450
lacE006457	1.64919	6.4074	1.83216e-11	core	OG5093_1	1	root	lacJ005166	shas009946	shim007429	Highly specific D-xylulose kinase which participates in the catabolism of xylose. Xylose is a major component of hemicelluloses such as xylan. Most fungi utilize D-xylose via three enzymatic reactions, xylose reductase (XR), xylitol dehydrogenase (XDH), and xylulokinase, to form xylulose 5- phosphate, which enters pentose phosphate pathway (By similarity)
lacE005796	1.65018	5.9088	1.53054e-23	core	OG4679_1	1	root	lacJ005992	shas006475	shim000644	Cytochrome P450
lacE001271	1.65634	7.40165	1.66552e-13	core	OG6_45	2	lac_shas	lacJ000396	shas004141	shim001579	Cytochrome p450
lacE008317	1.65835	9.23686	2.09469e-14	core	OG6205_1	1	root	lacJ009858	shas009055	shim009574	Malate dehydrogenase
lacE000242	1.65921	8.32216	1.14437e-09	core	OG1163_1	1	root	lacJ000087	shas000596	shim001499	Dihydrodipicolinate synthase
lacE000192	1.66106	9.83722	2.08283e-16	core	OG1122_1	1	root	lacJ003138	shas006596	shim008341	riboflavin aldehyde-forming enzyme
lacE009182	1.66137	8.52416	8.98286e-19	core	OG6621_1	1	root	lacJ009476	shas004895	shim006873	HMG (high mobility group) box
lacE002819	1.66459	7.17136	1.3244e-16	core	OG2831_1	1	root	lacJ003356	shas009424	shim005312	C-4 methylsterol oxidase
lacE004362	1.66558	5.26915	3.3267e-24	core	OG3836_1	1	root	lacJ005307	shas001735	shim006928	NA
lacE000409	1.66613	6.0011	4.24486e-27	core	OG8801_1	1	lac_shas	NONE	shas000869	NONE	acyl-CoA synthetase
lacE005593	1.66663	5.75968	2.2799e-16	core	OG4571_1	1	root	lacJ005440	shas008979	shim004426	NA
lacE009836	1.67189	8.40067	9.23574e-23	core	OG6948_1	1	root	lacJ010046	shas007541	shim007792	mitochondrial phosphate carrier protein
lacE009121	1.67274	7.15136	2.43515e-14	core	OG6588_1	1	root	lacJ008797	shas006468	shim000651	Nucleosome assembly protein (NAP)
lacE007520	1.67659	8.8692	3.31973e-07	core	OG5769_1	1	root	lacJ000613	shas001151	shim006896	2,4-dihydroxyhept-2-ene-1,7-dioic acid aldolase
lacE006689	1.68239	8.61729	4.89609e-22	core	OG112_4	1	root	lacJ006619	shas007553	shim007627	Serine carboxypeptidase S28
lacE004786	1.68474	5.0918	4.83348e-22	core	OG4116_1	1	root	lacJ003296	shas003148	shim007260	NA
lacE002031	1.68644	4.72191	6.76345e-24	core	OG2362_1	1	root	lacJ009983	shas006626	shim006222	Inherit from KOG: Phosphoribulokinase uridine kinase family protein
lacE000408	1.68791	5.65883	2.9704e-29	core	OG1282_1	1	root	lacJ002083	shas000870	shim000980	acyl-CoA synthetase
lacE007537	1.68802	12.6899	1.58651e-13	core	OG5777_1	1	root	lacJ005693	shas005540	shim002777	Occurs in almost all aerobically respiring organisms and serves to protect cells from the toxic effects of hydrogen peroxide (By similarity)
lacE004520	1.69166	6.09216	1.23969e-11	core	OG3934_1	1	root	lacJ005274	shas008640	shim001392	Etoposide-induced protein 2.4 (EI24)
lacE009362	1.69396	7.41705	8.77032e-22	core	OG350_1	1	root	lacJ010770	shas011263	shim004367	Threonine aldolase
lacE004975	1.69876	6.09571	1.09017e-25	core	OG4230_1	1	root	lacJ008167	shas008022	shim004299	Inherit from NOG: APSES transcription factor Xbp1
lacE001992	1.70173	4.20284	3.16897e-22	core	OG19_30	12	lacE	lacJ000349	shas003344	shim006831	FAD binding monooxygenase
lacE008273	1.70949	1.03053	4.0039e-14	core	#N/A	1	singleton	#N/A	#N/A	#N/A	#N/A
lacE009359	1.71472	9.86711	5.24109e-18	core	OG349_2	1	root	lacJ008056	shas008139	shim004362	Inherit from KOG: alpha-galactosidase
lacE002364	1.71475	5.0984	1.3604e-35	core	OG2548_1	1	root	lacJ002327	shas006787	shim004624	spindle assembly checkpoint
lacE004361	1.71516	5.19382	1.72357e-30	core	#N/A	1	singleton	#N/A	#N/A	#N/A	#N/A
lacE003647	1.71788	5.61713	9.42255e-37	core	OG7875_1	1	lac_shas	lacJ001804	shas005358	NONE	NmrA-like family
lacE009085	1.73452	4.4563	1.21038e-25	core	OG6572_1	1	root	lacJ008639	shas008228	shim000857	3-beta hydroxysteroid dehydrogenase isomerase family protein
lacE003181	1.74198	4.8079	2.49844e-26	core	OG57_4	1	root	lacJ007216	shas006208	shim008432	glycoside hydrolase family 55 protein
lacE005238	1.74772	6.59925	5.61289e-15	core	OG4378_1	1	root	lacJ001129	shas003706	shim012586	Electron donor reductase for cytochrome b5. The cytochrome b5 NADH cytochrome b5 reductase electron transfer system supports the catalytic activity of several sterol biosynthetic enzymes (By similarity)
lacE007536	1.75911	6.92609	6.56952e-20	core	OG5776_1	1	root	lacJ005692	shas005541	shim002776	Rhodanese-like domain
lacE003689	1.75927	8.73611	4.46428e-31	core	OG3409_1	1	root	lacJ004275	shas002683	shim000067	glucose-6-phosphate 1-dehydrogenase
lacE005213	1.76249	7.78615	4.65764e-17	core	OG7989_1	1	root	lacJ007187	NONE	shim011415	succinate dehydrogenase
lacE006644	1.76423	8.85414	8.24427e-26	core	OG5221_1	1	root	lacJ006100	shas003457	shim006302	Stomatin family
lacE008637	1.76596	7.20038	4.95095e-23	core	OG6371_1	1	root	lacJ008890	shas000071	shim004935	NA
lacE003717	1.7781	7.26985	2.68967e-18	core	OG3430_1	1	root	lacJ001355	shas002934	shim000735	NA
lacE004397	1.77894	6.27689	1.24604e-25	core	OG3854_1	1	root	lacJ007097	shas001951	shim001470	NA
lacE000981	1.78155	3.48175	1.57512e-15	core	OG7697_1	1	lac_shas	lacJ005845	shas001585	NONE	OHCU decarboxylase
lacE006669	1.79197	7.0467	1.32797e-06	core	OG5236_1	1	root	lacJ006633	shas008912	shim009850	NA
lacE006698	1.81255	6.09454	8.26375e-29	core	OG5252_1	1	root	lacJ006542	shas006433	shim000873	PQ loop repeat protein
lacE002210	1.82192	4.36804	8.94192e-17	core	OG2448_1	1	root	lacJ002463	shas004137	shim001383	NA
lacE011585	1.82298	6.95042	6.69287e-09	core	OG7517_1	1	root	lacJ011495	shas012047	shim007276	LAG1, DNA binding
lacE002476	1.82868	4.21011	1.25301e-23	core	OG2613_1	1	root	lacJ001490	shas001474	shim001352	acid phosphatase
lacE008648	1.83224	7.84702	5.1318e-14	core	OG6378_1	1	root	lacJ009442	shas006936	shim005563	Rossmann fold oxidoreductase
lacE009691	1.8342	8.08725	2.01937e-25	core	OG6882_1	1	root	lacJ004841	shas003719	shim011251	succinate dehydrogenase
lacE001995	1.83521	9.92664	3.0789e-23	core	OG2341_1	1	root	lacJ003134	shas003347	shim008748	LysM domain
lacE001908	1.8398	8.51191	1.9577e-29	core	OG2296_1	1	root	lacJ001450	shas005410	shim001757	Carboxylesterase family
lacE004781	1.84506	9.27798	2.78137e-21	core	OG4111_1	1	root	lacJ003301	shas003153	shim001285	outer mitochondrial membrane protein porin
lacE009156	1.86511	5.80587	1.94272e-08	core	OG868_1	2	root	lacJ010762	shas002861	shim004481	KR domain
lacE000147	1.86826	7.1757	2.06838e-23	core	OG54_1	1	root	lacJ000223	shas001063	shim000938	transporter
lacE000662	1.87049	8.46105	1.77749e-22	core	OG1451_1	1	root	lacJ004246	shas004482	shim007031	May mediate the reduction of outer membrane cytochrome b5 (By similarity)
lacE000228	1.87721	9.18356	1.43107e-29	core	OG1150_1	1	root	lacJ000074	shas000583	shim001514	NADP transhydrogenase
lacE003699	1.90034	6.82892	5.58945e-29	core	OG3419_1	1	root	lacJ004285	shas002693	shim000057	nuclear segregation protein
lacE003241	1.9028	7.32186	2.4262e-11	core	OG3104_1	1	root	lacJ010624	shas004256	shim003034	glutathione s-transferase
lacE005885	1.90571	6.2493	4.86934e-09	core	OG184_3	1	root	lacJ005407	shas006220	shim003265	salicylate hydroxylase
lacE007849	1.90748	8.30251	8.90774e-14	core	OG5951_1	1	root	lacJ002851	shas001702	shim009790	Mandelate racemase muconate lactonizing enzyme family protein
lacE006969	1.91884	10.0271	9.95214e-22	core	OG5426_1	1	root	lacJ007030	shas007060	shim006178	dienelactone hydrolase
lacE000776	1.92021	10.6454	1.43366e-19	core	OG1509_1	1	root	lacJ000302	shas009921	shim008825	Glycoside hydrolase family 18 protein
lacE000197	1.92419	6.53662	1.57809e-23	core	OG1125_1	1	root	lacJ000043	shas000552	shim000347	NA
lacE007063	1.93456	10.0635	3.70826e-09	core	OG8126_1	1	root	NONE	shas005502	shim001959	#N/A
lacE005621	1.93747	10.0499	1.29967e-13	core	OG507_1	1	root	lacJ005410	shas010508	shim010594	GARP complex subunit Vps53
lacE010046	1.93818	1.48952	6.13818e-10	core	#N/A	1	singleton	#N/A	#N/A	#N/A	#N/A
lacE008447	1.94434	8.49968	1.49794e-13	core	OG8226_1	1	lac_shas	lacJ006757	shas007906	NONE	#N/A
lacE003882	1.94793	9.70332	1.96385e-15	core	OG3529_1	1	root	lacJ000630	shas001237	shim010735	amino acid transporter
lacE003483	1.94886	4.39176	3.04824e-33	core	OG680_1	2	root	lacJ002623	shas005951	shim008294	repair protein
lacE001837	1.94908	8.4382	3.00559e-20	core	OG252_1	1	root	lacJ001969	shas007296	shim005310	UTP-glucose-1-phosphate uridylyltransferase
lacE000181	1.95065	9.94957	7.30407e-24	core	OG1115_1	1	root	lacJ003150	shas006584	shim002661	HMG (high mobility group) box
lacE001356	1.9578	10.2712	6.89013e-17	core	OG1890_1	1	root	lacJ007965	shas006802	shim001032	conserved hypothetical protein
lacE007287	1.95789	6.45756	1.74047e-32	core	OG5626_1	1	root	lacJ007391	shas005579	shim005964	aromatic-L-amino-acid decarboxylase
lacE001203	1.96472	2.98428	7.41647e-23	core	OG1777_1	1	root	lacJ005483	shas000057	shim007845	NA
lacE002025	1.96954	6.11433	2.36807e-44	core	OG2359_1	1	root	lacJ002889	shas007467	shim001643	4-coumarate-coA ligase
lacE001439	1.97374	5.74786	3.96476e-47	core	OG1945_1	1	root	lacJ008512	shas002030	shim009389	Helix-loop-helix DNA-binding domain
lacE002147	1.98189	7.22976	2.65507e-23	core	OG2412_1	1	root	lacJ006301	shas007209	shim004705	NRPS-like enzyme
lacE003008	1.98968	8.19786	5.27762e-19	core	OG2962_1	1	root	lacJ003283	shas001127	shim006585	Inherit from KOG: Rna-binding protein
lacE006591	1.99194	8.28921	3.39164e-25	core	OG5180_1	1	root	lacJ009471	shas006047	shim003025	Aminotransferase
lacE010932	2.01548	7.78628	4.25526e-10	core	OG7381_1	1	root	lacJ007699	shas005237	shim003607	DUF967 domain protein
lacE004650	2.03642	4.61468	5.40423e-41	core	OG4020_1	1	root	lacJ004402	shas008565	shim004587	Ring finger protein
lacE005633	2.03683	6.5405	3.8489e-07	core	OG746_1	2	root	lacJ009171	shas011196	shim002204	Major Facilitator Superfamily
lacE011307	2.04848	7.80192	1.04844e-18	core	OG7473_1	1	root	lacJ012510	shas012101	shim000755	NA
lacE005613	2.04985	6.65094	3.06446e-24	core	OG4585_1	1	root	lacJ005418	shas009000	shim004445	#N/A
lacE005933	2.0518	6.72007	1.66013e-45	core	OG415_1	1	root	lacJ005118	NONE	shim004843	MaoC like domain
lacE009634	2.05562	5.92049	9.29604e-64	core	OG528_2	1	lacrymans	lacJ009094	shas001516	shim004174	Nonspecific lipid-transfer protein
lacE007932	2.06632	7.73534	1.00893e-45	core	OG332_2	1	root	lacJ008735	shas008450	shim001860	NADH flavin oxidoreductase NADH oxidase family protein
lacE007959	2.07073	6.67931	8.2913e-22	core	OG6011_1	1	root	lacJ009758	shas004718	shim008396	Fatty acid desaturase
lacE000761	2.07165	5.95459	2.68183e-28	core	OG1501_1	1	root	lacJ000285	shas002411	shim007543	D-isomer specific 2-hydroxyacid dehydrogenase, catalytic domain
lacE000976	2.07785	6.58297	1.53321e-24	core	OG1644_1	1	root	lacJ005840	shas001579	shim008796	Metallo-beta-lactamase superfamily
lacE005830	2.08442	6.49944	1.12585e-53	core	OG8042_1	1	lac_shas	lacJ006871	shas008162	NONE	Aldo/keto reductase family
lacE007972	2.0856	5.74198	1.49043e-27	core	OG6019_1	1	root	lacJ007602	shas004885	shim002426	inositol oxygenase
lacE004288	2.08664	8.41439	1.01012e-38	core	OG3796_1	1	root	lacJ005180	shas000433	shim006786	conserved hypothetical protein
lacE001412	2.09128	3.99058	5.28899e-22	core	OG1925_1	1	root	lacJ003001	shas002004	shim007583	Inherit from NOG: glutathione Stransferase
lacE006301	2.10828	5.56666	6.03385e-30	core	OG5002_1	1	root	lacJ007586	shas009251	shim004455	Nucleoside Diphosphatase
lacE006478	2.10837	5.67969	1.31611e-28	core	OG5102_1	1	root	lacJ006943	shas005864	shim002763	NA
lacE006152	2.11994	3.68905	2.5424e-39	core	OG4907_1	1	root	lacJ001834	shas000824	shim006384	Associates with the EF-Tu.GDP complex and induces the exchange of GDP to GTP. It remains bound to the aminoacyl-tRNA.EF- Tu.GTP complex up to the GTP hydrolysis stage on the ribosome
lacE001221	2.12823	7.70675	9.71514e-38	core	OG31_10	1	lacrymans	lacJ002205	NONE	shim004057	Cytochrome p450
lacE001530	2.14526	7.81139	1.17382e-39	core	OG2006_1	1	root	lacJ010684	shas003641	shim005665	NA
lacE007767	2.14579	9.28501	4.0751e-38	core	OG5907_1	1	root	lacJ007923	shas004927	shim008792	Dehydrogenase
lacE003785	2.15922	8.50122	4.3705e-23	core	OG3469_1	1	root	lacJ002266	shas005394	shim003086	Catalyzes the isomerization between 2-isopropylmalate and 3-isopropylmalate, via the formation of 2-isopropylmaleate (By similarity)
lacE000833	2.1644	6.56625	1.59817e-17	core	OG360_1	1	root	NONE	shas001234	shim004812	Carnitine acyl carnitine carrier
lacE002673	2.17146	5.85529	5.65343e-25	core	OG19_18	12	lacE	lacJ000349	shas003344	shim006831	FAD binding monooxygenase
lacE005938	2.21699	4.91792	6.65169e-06	core	#N/A	1	singleton	#N/A	#N/A	#N/A	NA
lacE008472	2.22449	6.71757	1.27168e-38	core	OG6270_1	1	root	lacJ009112	shas001378	shim003544	conserved hypothetical protein
lacE000751	2.23065	9.12963	2.88e-37	core	OG39_8	1	root	lacJ000274	shas002400	shim006940	DUF895 domain membrane protein
lacE003059	2.23842	7.16663	6.40594e-38	core	OG2991_1	1	root	lacJ004763	shas006713	shim011346	quinate permease
lacE010378	2.24125	9.31038	1.08279e-13	core	OG533_2	1	root	lacJ003710	shas006158	shim003989	NADPH-dependent methylglyoxal reductase GRE2
lacE007206	2.24386	8.5113	1.53669e-16	core	OG8136_1	1	lac_shas	lacJ006778	shas009128	NONE	mitochondrial dicarboxylate
lacE006666	2.25027	6.39466	6.78966e-24	core	OG5234_1	1	root	lacJ006636	shas008914	shim009852	Aldo/keto reductase family
lacE005681	2.25105	7.90561	1.05692e-27	core	OG4618_1	1	root	lacJ007259	shas004603	shim005726	NA
lacE000583	2.25713	6.05112	4.33617e-19	core	OG1397_1	1	root	lacJ002592	shas001903	shim005741	NA
lacE003773	2.26398	7.88048	1.71161e-23	core	OG3463_1	1	root	lacJ002254	shas005404	shim003077	NA
lacE002737	2.2697	8.12916	4.11631e-30	core	OG665_1	2	root	lacJ002038	shas002218	shim002843	carnitine
lacE008676	2.27938	6.15275	9.58216e-78	core	OG6395_1	1	root	lacJ008329	shas000638	shim001158	monooxygenase
lacE007913	2.28927	7.95841	1.75633e-50	core	OG5988_1	1	root	lacJ007750	shas008001	shim003783	short chain dehydrogenase
lacE003405	2.29144	6.82697	1.15701e-12	core	OG3204_1	1	root	lacJ010816	shas009951	shim001620	fumarylacetoacetate hydrolase
lacE008615	2.29363	7.77473	4.85117e-24	core	OG6361_1	1	root	lacJ008930	shas010521	shim006165	RNA polymerase II transcription factor
lacE004206	2.29733	8.47648	3.6476e-13	core	OG3734_1	1	root	lacJ004803	shas007418	shim007875	salicylate hydroxylase
lacE001329	2.29813	5.49199	3.77704e-08	core	OG243_1	1	root	lacJ006373	shas010895	shim001006	Carbohydrate esterase family 8 protein
lacE001195	2.31969	9.40135	3.69918e-29	core	OG1770_1	1	root	lacJ005475	shas000049	shim007853	Receptor
lacE009650	2.32859	8.32389	5.51438e-58	core	OG6864_1	1	root	lacJ009730	shas003540	shim003557	The proteasome is a multicatalytic proteinase complex which is characterized by its ability to cleave peptides with Arg, Phe, Tyr, Leu, and Glu adjacent to the leaving group at neutral or slightly basic pH. The proteasome has an ATP-dependent proteolytic activity (By similarity)
lacE002450	2.33823	5.53439	5.99729e-26	core	OG110_5	2	lac_shas	lacJ002539	shas000333	shim006102	beta-galactosidase
lacE009590	2.36941	6.82544	4.33743e-22	core	OG544_1	2	lacE	lacJ008841	shas009628	shim007228	NA
lacE007314	2.42024	10.9513	1.29888e-11	core	OG5641_1	1	root	lacJ006710	shas009175	shim005771	NA
lacE002698	2.43926	8.23618	2.71218e-16	core	OG18_16	3	root	lacJ000912	shas004497	shim011739	Cytochrome P450
lacE008384	2.4462	0.984106	1.21581e-15	core	#N/A	1	singleton	#N/A	#N/A	#N/A	#N/A
lacE000522	2.45872	8.20332	8.31151e-27	core	OG1359_1	1	root	lacJ002712	shas006496	shim002271	NA
lacE000020	2.4821	9.36792	1.68643e-23	core	OG990_1	1	root	lacJ003479	shas007697	shim000405	Xylitol dehydrogenase which catalyzes the conversion of xylitol to D-xylulose. Xylose is a major component of hemicelluloses such as xylan. Most fungi utilize D-xylose via three enzymatic reactions, xylose reductase (XR), xylitol dehydrogenase (XDH), and xylulokinase, to form xylulose 5- phosphate, which enters pentose phosphate pathway
lacE008147	2.51216	8.4517	1.97209e-33	core	OG6108_1	1	root	lacJ006930	shas002130	shim007600	#N/A
lacE006759	2.5129	5.24743	2.25799e-60	core	OG5291_1	1	root	lacJ005463	shas007450	shim004894	NA
lacE004767	2.53615	9.01663	1.68629e-25	core	OG403_2	1	lac_shas	lacJ003315	shas003167	shim001298	NA
lacE004920	2.58985	6.34509	2.19107e-37	core	OG4201_1	1	root	lacJ005912	shas005885	shim001430	alpha/beta hydrolase fold
lacE000028	2.59665	8.08777	3.87927e-44	core	OG997_1	1	root	lacJ003471	shas000951	shim000412	Tetracycline transporter
lacE004604	2.62551	3.89351	1.44467e-16	core	OG400_1	1	root	lacJ005208	shas011530	shim008110	salicylate hydroxylase
lacE007149	2.64429	9.75805	6.53652e-24	core	OG31_6	1	root	lacJ007879	shas008802	NONE	Cytochrome p450
lacE007886	2.64713	8.92328	3.15484e-21	core	OG331_1	1	root	lacJ008393	shas005109	shim010126	FAD binding domain
lacE000974	2.66663	7.21197	6.46955e-48	core	OG7696_1	1	lac_shas	lacJ005838	shas001577	NONE	Metallo-beta-lactamase superfamily
lacE012272	2.69113	4.16528	2.19213e-25	core	#N/A	1	singleton	#N/A	#N/A	#N/A	#N/A
lacE002931	2.69739	9.20136	4.92593e-51	core	OG2896_1	1	root	lacJ001916	shas002723	shim000168	NAD binding Rossmann fold oxidoreductase
lacE011197	2.75363	7.54081	2.34572e-46	core	OG7448_1	1	root	lacJ003703	shas010980	shim010046	#N/A
lacE007944	2.77881	7.95735	9.15655e-76	core	OG6002_1	1	root	lacJ011437	shas009385	shim008650	Isoprenylcysteine carboxyl methyltransferase (ICMT) family
lacE004955	2.80147	9.17859	3.4737e-24	core	OG4217_1	1	root	lacJ004696	shas007597	shim000490	#N/A
lacE007241	2.81162	8.50733	2.19423e-19	core	OG26_10	2	root	lacJ010077	shas011276	shim006275	Cytochrome P450
lacE001399	2.82027	9.62532	1.60231e-39	core	OG1918_1	1	root	lacJ002989	shas001992	shim008521	CFEM domain
lacE011198	2.82335	4.05306	4.77035e-64	core	#N/A	1	singleton	#N/A	#N/A	#N/A	#N/A
lacE002645	2.89984	6.76867	7.44534e-109	core	OG2726_1	1	root	lacJ000654	shas002662	shim002786	NA
lacE006033	2.90755	7.25278	1.934e-88	core	OG135_3	1	root	lacJ001757	shas000454	shim008667	aryl-alcohol dehydrogenase
lacE006489	2.90813	1.59316	2.70339e-39	core	OG9189_1	1	root	NONE	NONE	shim003691	#N/A
lacE005329	2.91003	7.89276	3.98334e-17	core	OG57_5	1	root	lacJ010456	shas004064	shim005255	glycoside hydrolase family 55 protein
lacE008112	2.91557	7.42279	4.53107e-26	core	OG6083_1	1	root	lacJ006441	shas004674	shim010501	sugar transporter
lacE005882	3.06568	7.26653	2.08028e-80	core	OG4734_1	1	root	lacJ005404	shas006223	shim003268	Cytochrome p450
lacE008630	3.09229	5.20177	4.55597e-24	core	OG337_2	1	root	lacJ008883	shas000078	shim004942	Alpha-L-rhamnosidase
lacE008492	3.11327	6.85142	1.28069e-20	core	OG185_1	2	root	lacJ007845	shas007003	shim000461	endoglucanase family 5 glycoside hydrolase
lacE003339	3.13257	6.19168	7.97066e-11	core	OG3161_1	1	root	lacJ004653	shas002159	shim002855	glycoside hydrolase family 79 protein
lacE011323	3.13328	5.60713	7.45058e-55	core	#N/A	1	singleton	#N/A	#N/A	#N/A	Nucleoside-diphosphate-sugar epimerase
lacE007696	3.15598	6.18466	2.23238e-95	core	OG18_1	3	lac_shas	lacJ003729	shas006177	shim006673	Cytochrome P450
lacE004374	3.21158	6.43106	3.57289e-19	core	OG3843_1	1	root	lacJ005320	shas001748	shim002297	arabinogalactan endo-1,4-beta-galactosidase
lacE009534	3.23335	7.75519	3.98219e-32	core	OG6809_1	1	root	lacJ009581	shas010043	shim004504	short chain dehydrogenase
lacE005731	3.27532	8.61373	2.58937e-64	core	OG413_2	1	lac_shas	lacJ004033	shas000299	shim004949	Flavin-binding monooxygenase-like
lacE004058	3.27753	8.54544	9.27678e-13	core	OG692_1	2	root	lacJ007755	shas003552	shim004274	NA
lacE000727	3.28458	7.13344	1.64289e-31	core	OG181_1	2	root	lacJ000244	shas002376	shim008274	Major Facilitator Superfamily
lacE002127	3.32625	6.93752	8.48516e-67	core	OG2402_1	1	root	lacJ001676	shas001071	shim012563	Endo-1,4-mannanase, a crucial enzyme for depolymerization of seed galactomannans and wood galactoglucomannans (By similarity)
lacE002413	3.34192	8.39969	4.69243e-31	core	OG2578_1	1	root	lacJ003559	shas008287	shim000236	NA
lacE003406	3.34312	7.40728	4.12496e-88	core	OG268_1	1	root	lacJ010815	shas009952	shim001619	Amidohydrolase family
lacE008693	3.35188	7.07217	4.60861e-60	core	OG6405_1	1	root	lacJ009815	shas002187	shim011194	Uncharacterized protein conserved in bacteria (DUF2264)
lacE006488	3.35959	6.31524	4.63665e-22	core	OG5107_1	1	root	lacJ010597	shas002551	shim003692	NA
lacE010139	3.38176	3.46944	5.36416e-60	core	OG7072_1	1	root	lacJ010058	shas010309	shim003333	NA
lacE004695	3.40632	8.59677	1.23812e-39	core	OG288_1	1	root	lacJ004301	shas006735	shim003718	Endo-1,4-mannanase, a crucial enzyme for depolymerization of seed galactomannans and wood galactoglucomannans (By similarity)
lacE002762	3.40642	6.22566	1.48219e-66	core	OG162_1	1	root	lacJ009107	shas001298	shim008479	)-reductase
lacE009596	3.4164	6.95442	4.10616e-70	core	OG6838_1	1	root	lacJ007626	shas004702	shim009354	Cytochrome P450
lacE000143	3.46129	8.4714	1.12418e-94	core	OG220_1	1	root	lacJ000219	shas001059	shim000006	Exoglycosidase that cleaves the single beta-linked mannose residue from the non-reducing end of all N-linked glycoprotein oligosaccharides. Involved in the degradation of mannan and galactomannan
lacE001331	3.5078	6.25579	2.78166e-44	core	OG1870_1	1	root	lacJ006371	shas006825	shim001008	Glycoside hydrolase
lacE008429	3.5135	8.97197	1.97431e-13	core	OG435_1	1	lac_shas	lacJ006600	shas008712	shim007294	transporter
lacE003371	3.53297	8.29165	7.05521e-24	core	OG42_1	1	root	lacJ003231	shas003970	shim002396	Carboxylesterase family
lacE006041	3.55972	9.30675	1.09962e-49	core	OG135_2	1	root	lacJ001764	shas000445	shim008661	aryl-alcohol dehydrogenase
lacE003985	3.57041	9.22548	6.81781e-19	core	OG3603_1	1	root	lacJ004608	shas006133	shim000934	SMP-30/Gluconolaconase/LRE-like region
lacE005273	3.57927	7.26144	1.04801e-52	core	OG503_1	1	lac_shas	lacJ007943	shas003504	shim008712	Salicylate
lacE003475	3.59275	8.45511	3.71055e-57	core	OG130_1	1	root	lacJ002632	shas001771	shim005413	Beta-glucosidases are one of a number of cellulolytic enzymes involved in the degradation of cellulosic biomass. Catalyzes the last step releasing glucose from the inhibitory cellobiose
lacE009872	3.68954	4.91432	5.13695e-27	core	OG6967_1	1	root	lacJ008602	shas005307	shim009838	NA
lacE009651	3.73578	2.68067	4.63132e-41	core	#N/A	1	singleton	#N/A	#N/A	#N/A	#N/A
lacE001332	3.76188	5.80198	5.37537e-13	core	OG243_2	1	root	lacJ006370	shas006824	shim001009	Carbohydrate esterase family 8 protein
lacE005082	3.76321	5.68926	1.65133e-29	core	OG4301_1	1	root	lacJ000707	shas002610	shim009651	Cytochrome P450
lacE002549	3.84093	9.03424	9.70589e-25	core	OG99_1	2	root	lacJ001713	shas008518	shim007763	hexose transporter
lacE008271	3.88717	7.54307	1.03684e-139	core	#N/A	1	singleton	#N/A	#N/A	#N/A	#N/A
lacE005650	3.90731	8.92624	2.30467e-32	core	OG82_2	1	lac_shas	lacJ002364	shas000178	shim007335	Beta-glucosidases are one of a number of cellulolytic enzymes involved in the degradation of cellulosic biomass. Catalyzes the last step releasing glucose from the inhibitory cellobiose (By similarity)
lacE006391	3.99611	7.19327	2.33679e-30	core	OG5059_1	1	root	lacJ004878	shas008055	shim002617	NA
lacE001820	4.00305	8.2029	9.94378e-67	core	OG185_3	1	root	lacJ001986	shas008178	shim006429	endoglucanase family 5 glycoside hydrolase
lacE007308	4.08674	9.26381	7.505e-80	core	OG325_1	1	root	lacJ006716	shas009180	shim005776	Voltage-gated potassium channel
lacE006094	4.10541	9.00199	2.13497e-31	core	OG258_2	1	root	lacJ005559	shas007875	shim001587	NA
lacE004766	4.15219	8.74441	7.28563e-59	core	OG403_1	1	lac_shas	lacJ003316	shas003168	shim001298	NA
lacE002105	4.15225	8.7174	2.33258e-105	core	OG359_2	1	lac_shas	lacJ001653	shas005557	shim006514	beta-glucosidase
lacE001119	4.15306	8.53914	1.56064e-18	core	OG1729_1	1	root	lacJ003832	shas005012	shim009508	Pfam:Muc_lac_enz
lacE008256	4.17725	7.95856	1.46783e-145	core	OG130_3	1	root	lacJ008084	shas000916	shim003841	Beta-glucosidases are one of a number of cellulolytic enzymes involved in the degradation of cellulosic biomass. Catalyzes the last step releasing glucose from the inhibitory cellobiose
lacE004291	4.45936	8.92157	2.38682e-31	core	OG698_1	2	root	lacJ005177	shas000436	shim006789	alpha-N-arabinofuranosidase A
lacE000681	4.53619	8.51983	1.94233e-22	core	OG230_2	1	root	lacJ004222	shas004463	shim006591	transporter
lacE003820	4.57155	3.9259	7.37587e-49	core	OG3489_1	1	root	lacJ002376	shas000144	shim003294	Cytochrome P450
lacE002098	4.58733	8.24803	2.03514e-47	core	OG637_1	2	root	lacJ011068	shas011664	shim013020	Xylan 1,4-beta-xylosidase involved in the hydrolysis of xylan, a major structural heterogeneous polysaccharide found in plant biomass representing the second most abundant polysaccharide in the biosphere, after cellulose
lacE003969	4.61114	7.86574	4.46156e-71	core	OG3592_1	1	root	lacJ004591	shas010389	shim000951	UDP-galactose 4-epimerase
lacE001009	4.76841	5.4738	1.70648e-13	core	OG42_5	1	root	lacJ005760	shas008500	shim003381	Carboxylesterase family
lacE003370	4.813	9.44517	3.75029e-27	core	OG42_2	1	root	lacJ003230	shas003969	shim002397	Carboxylesterase family
lacE001240	4.81892	8.28364	1.65645e-49	core	OG1800_1	1	root	lacJ002224	shas002893	shim003870	Trehalose utilisation
lacE006005	5.05848	7.52289	1.23687e-74	core	OG4806_1	1	root	lacJ008247	shas007617	shim006506	Dehydrogenase
lacE001008	5.12606	7.64462	1.54015e-23	core	OG42_4	1	root	lacJ005761	shas008499	shim003382	Carboxylesterase family
lacE002471	5.22908	9.10839	7.75658e-26	core	OG2610_1	1	root	lacJ001484	shas001469	shim002372	Carboxylesterase family
lacE007309	5.3891	10.2315	4.19458e-50	core	OG325_2	1	root	lacJ006715	shas009179	shim005775	Voltage-gated potassium channel
lacE004765	5.9102	10.1759	1.2811e-104	core	OG4098_1	1	root	lacJ003317	shas003169	shim001300	NA
lacE002084	5.97248	7.58991	4.17915e-24	core	OG2383_1	1	root	lacJ002176	shas005907	shim011630	GDSL lipase acylhydrolase family protein
lacE009454	7.19052	9.88094	1.75319e-102	core	OG288_2	1	root	lacJ006862	shas009850	shim003644	Endo-1,4-mannanase, a crucial enzyme for depolymerization of seed galactomannans and wood galactoglucomannans (By similarity)
lacE008134	7.58025	9.15248	1.7206e-110	core	OG6100_1	1	root	lacJ007165	shas000222	shim005146	hydrolase family 10
lacE007188	8.87854	12.4831	5.08021e-153	core	OG5573_1	1	root	lacJ003676	shas005705	shim003102	Catalyzes endohydrolysis of 1,4-beta-D-glucosidic linkages in xyloglucan with retention of the beta-configuration of the glycosyl residues. Specific for xyloglucan and does not hydrolyze other cell wall components
lacE010229	1.78869	7.33633	1.3579e-26	spruce	OG466_2	1	lac_shas	lacJ010064	shas009096	NONE	Carboxypeptidase S1
lacE005405	1.01987	7.97692	1.46842e-07	spruce	OG362_2	1	lac_shas	lacJ004565	shas000651	shim000246	Oxidoreductase family, NAD-binding Rossmann fold
lacE000980	1.01317	8.54879	2.53037e-07	spruce	OG362_1	1	lac_shas	lacJ005844	shas001584	shim000246	Oxidoreductase family, NAD-binding Rossmann fold
lacE006574	1.04324	8.82227	2.68963e-05	spruce	OG424_2	1	lac_shas	lacJ005783	shas000679	shim000275	aspartate Aminotransferase
lacE005047	1.62694	8.80175	1.11742e-14	spruce	OG90_2	1	lac_shas	lacJ008178	shas006883	shim001489	Phenol 2-monooxygenase
lacE009759	1.98309	1.86022	1.76262e-11	spruce	OG6_31	1	lac_shas	lacJ009679	shas009719	shim002560	Cytochrome p450
lacE007684	1.15883	10.5782	2.83676e-12	spruce	OG366_2	1	lac_shas	lacJ003709	shas001567	shim003323	elongation factor 2
lacE005730	3.93364	7.32922	2.69938e-32	spruce	OG413_1	1	lac_shas	lacJ011479	shas008192	shim004949	Flavin-binding monooxygenase-like
lacE007589	3.31137	7.97049	1.88072e-12	spruce	OG427_1	1	lac_shas	lacJ007649	shas009538	shim005370	oxidoreductase, zinc-binding dehydrogenase family
lacE008834	3.23571	8.24796	1.94969e-69	spruce	OG531_1	1	lac_shas	lacJ009005	shas002593	shim006291	FAD dependent oxidoreductase
lacE000764	1.6865	7.67936	1.68481e-15	spruce	OG359_1	1	lac_shas	lacJ000288	shas002414	shim006514	beta-glucosidase
lacE010754	1.69804	4.18146	3.30492e-11	spruce	OG91_3	1	lac_shas	lacJ009995	shas003858	shim006904	Urea active transporter
lacE010445	3.67275	8.19699	8.32996e-71	spruce	OG91_2	1	lac_shas	lacJ009663	shas005493	shim006904	Urea active transporter
lacE000750	3.16327	4.27584	1.09278e-64	spruce	OG39_6	1	lac_shas	lacJ000272	shas002399	shim006939	DUF895 domain membrane protein
lacE000450	1.05787	6.91176	2.60816e-05	spruce	OG158_2	1	lac_shas	lacJ004504	shas001318	shim007918	Nucleoside-diphosphate-sugar epimerase
lacE008879	1.1278	4.76375	1.14279e-25	spruce	OG409_2	1	lac_shas	lacJ009620	shas001557	shim008711	NA
lacE007654	2.45151	6.61582	9.57549e-53	spruce	OG60_2	1	lac_shas	lacJ010661	shas000245	shim011458	monooxygenase
lacE007652	2.14603	8.52472	2.6667e-27	spruce	OG60_3	1	lac_shas	lacJ011439	shas006897	shim011458	monooxygenase
lacE001178	2.785	6.92119	3.03302e-46	spruce	OG7722_1	1	lac_shas	lacJ006051	shas000041	NONE	Receptor
lacE003855	1.41894	1.4599	1.50363e-08	spruce	OG7893_1	1	lac_shas	lacJ002414	shas000109	NONE	#N/A
lacE003011	1.89175	2.88088	1.42711e-32	spruce	OG7829_1	1	lac_shas	lacJ003279	shas001125	NONE	#N/A
lacE007531	1.20554	6.06837	8.58729e-09	spruce	OG8163_1	1	lac_shas	lacJ000623	shas001162	NONE	short-chain dehydrogenase
lacE003476	1.50719	9.3833	9.40778e-13	spruce	OG7865_1	1	lac_shas	lacJ002631	shas001770	NONE	NAD binding domain of 6-phosphogluconate dehydrogenase
lacE004990	1.67691	1.39466	3.53242e-07	spruce	OG7963_1	1	lac_shas	lacJ008486	shas002331	NONE	Catalyzes the reaction of cyanate with bicarbonate to produce ammonia and carbon dioxide (By similarity)
lacE002610	1.08972	8.27021	0.00106893	spruce	OG7808_1	1	lac_shas	lacJ000689	shas002629	NONE	alcohol dehydrogenase
lacE009521	1.64175	1.11074	1.88023e-10	spruce	OG8326_1	1	lac_shas	lacJ009333	shas002808	NONE	#N/A
lacE002265	1.39098	8.69655	4.59284e-14	spruce	OG7783_1	1	lac_shas	lacJ005655	shas003029	NONE	Dehydrogenase
lacE007422	3.08827	4.80843	1.27447e-29	spruce	OG8154_1	1	lac_shas	lacJ008280	shas003095	NONE	Inherit from NOG: glutathione Stransferase
lacE008959	2.05254	5.10418	1.02675e-28	spruce	OG8269_1	1	lac_shas	lacJ008001	shas003485	NONE	cell division control protein 14
lacE004061	1.28375	9.78471	1.84538e-12	spruce	OG7910_1	1	lac_shas	lacJ007758	shas003555	NONE	enolase EC 4.2.1.11
lacE001692	1.10481	7.32016	3.11689e-16	spruce	OG7751_1	1	lac_shas	lacJ001173	shas004314	NONE	#N/A
lacE000671	1.59737	9.41477	8.24689e-12	spruce	OG7674_1	1	lac_shas	lacJ004236	shas004472	NONE	L-PSP endoribonuclease family protein (Hmf1)
lacE000656	1.45137	7.30164	9.4901e-32	spruce	OG7669_1	1	lac_shas	lacJ004252	shas004488	NONE	Peptidyl-prolyl cis-trans isomerase
lacE005667	1.49534	8.80315	2.2552e-11	spruce	OG8026_1	1	lac_shas	lacJ010094	shas004589	NONE	isocitrate dehydrogenase NADP
lacE008747	2.88628	6.97834	6.58207e-42	spruce	OG8252_1	1	lac_shas	lacJ000774	shas005177	NONE	Cytochrome P450
lacE008748	5.73019	7.89144	1.71276e-59	spruce	OG8253_1	1	lac_shas	lacJ000775	shas005178	NONE	Cytochrome p450
lacE009879	6.19638	7.83846	9.62937e-66	spruce	OG8363_1	1	lac_shas	lacJ010450	shas005190	NONE	Cytochrome p450
lacE007173	2.50076	6.65488	3.52008e-21	spruce	OG8133_1	1	lac_shas	lacJ003660	shas005720	NONE	SUR7/PalI family
lacE008038	1.66744	8.33529	1.56375e-12	spruce	OG8194_1	1	lac_shas	lacJ002699	shas007239	NONE	Aminotransferase
lacE008037	1.31346	8.33358	2.55171e-13	spruce	OG8193_1	1	lac_shas	lacJ002698	shas007240	NONE	Pfam:Muc_lac_enz
lacE005778	2.42345	4.95025	2.86568e-11	spruce	OG8037_1	1	lac_shas	lacJ006008	shas008597	NONE	#N/A
lacE011358	2.4141	2.22513	1.35611e-37	spruce	OG8510_1	1	lac_shas	lacJ003751	shas012505	NONE	#N/A
lacE008276	1.43932	9.68817	3.86237e-08	spruce	OG6181_1	2	lac_shas	lacJ010015	shas002978	NONE	#N/A
lacE004136	2.97433	7.89162	1.95421e-24	spruce	OG277_1	2	lac_shas	lacJ012406	shas006421	shim007363	NADH-dependent flavin oxidoreductase
lacE003614	1.02244	5.4323	1.40041e-07	spruce	OG392_1	1	lacE	lacJ000381	shas002264	shim000841	NA
lacE005728	1.45278	-0.202482	1.0627e-08	spruce	OG751_1	1	lacE	lacJ004034	shas008193	shim004950	#N/A
lacE005729	1.10887	0.447368	4.59352e-08	spruce	OG751_2	1	lacE	lacJ004034	shas008193	shim004950	#N/A
lacE000747	6.10303	7.41862	3.08791e-11	spruce	OG39_5	1	lacE	lacJ001672	shas002397	shim006939	DUF895 domain membrane protein
lacE010196	3.67147	7.64905	6.74094e-91	spruce	OG34_10	4	lacE	lacJ001647	shas009962	shim008507	polyketide synthase
lacE010370	1.99788	8.65018	3.54122e-08	spruce	OG162_2	1	lacrymans	lacJ009684	shas001758	shim002289	)-reductase
lacE000748	6.88925	5.55618	3.18778e-13	spruce	OG8826_1	1	lacrymans	lacJ000270	NONE	NONE	DUF895 domain membrane protein
lacE002277	1.82107	3.65863	4.21685e-24	spruce	OG8909_1	1	lacrymans	lacJ003984	NONE	NONE	#N/A
lacE002361	2.1926	1.97485	1.70791e-44	spruce	OG8918_1	1	lacrymans	lacJ002330	NONE	NONE	#N/A
lacE006964	1.8581	3.63071	1.5332e-23	spruce	OG9214_1	1	lacrymans	lacJ007026	NONE	NONE	#N/A
lacE009115	5.72155	4.07542	9.89787e-40	spruce	OG9379_1	1	lacrymans	lacJ010969	NONE	NONE	monooxygenase
lacE009416	2.52674	3.13552	7.86143e-07	spruce	OG9407_1	1	lacrymans	lacJ009353	NONE	NONE	NA
lacE010369	1.91063	4.86515	0.000374606	spruce	OG9518_1	1	lacrymans	lacJ009685	NONE	NONE	#N/A
lacE009105	3.4827	7.68443	1.23225e-06	spruce	OG148_4	2	lacrymans	lacJ006567	shas008410	shim011564	alcohol dehydrogenase
lacE011406	1.63902	4.1395	7.62849e-20	spruce	OG47_3	2	lacrymans	lacJ011828	shas007225	shim012124	Carbohydrate esterase family 9 protein
lacE006736	3.42712	7.56082	1.8421e-16	spruce	OG153_1	1	root	lacJ005978	shas008480	shim000185	oxidoreductase, zinc-binding dehydrogenase family
lacE000202	1.36457	7.65269	7.43157e-08	spruce	OG222_1	1	root	lacJ000048	shas000557	shim000342	)-reductase
lacE003552	4.53308	5.71264	1.26852e-18	spruce	OG271_1	1	root	lacJ003424	shas004237	shim000438	Permease
lacE004956	1.02988	7.35432	0.00271914	spruce	OG50_3	1	root	lacJ004697	shas007598	shim000489	norsolorinic acid reductase
lacE006635	1.50499	7.62414	9.36966e-28	spruce	OG314_2	1	root	lacJ006201	shas004865	shim000534	glutamate carboxypeptidase
lacE003714	2.816	7.93266	2.28139e-57	spruce	OG128_3	1	root	lacJ001358	shas002937	shim000731	Allantoate permease
lacE003981	1.43921	7.00269	5.75319e-08	spruce	OG54_3	1	root	lacJ004602	shas006140	shim000939	transporter
lacE003245	2.60726	8.68732	1.52863e-08	spruce	OG389_1	1	root	NONE	shas004252	shim001111	Malic enzyme
lacE002594	1.73893	6.44028	1.99041e-09	spruce	OG246_2	1	root	lacJ002926	shas002089	shim001321	Dehydrogenase
lacE002488	1.50608	7.45143	2.53591e-20	spruce	OG377_2	1	root	lacJ001502	shas001484	shim001364	NA
lacE005139	3.89983	8.84487	3.32813e-25	spruce	OG278_2	1	root	lacJ003974	shas007391	shim001531	Acetamidase
lacE007931	1.53176	6.84729	5.9048e-19	spruce	OG332_1	1	root	lacJ008734	shas008452	shim001861	NADH flavin oxidoreductase NADH oxidase family protein
lacE006825	1.08346	6.96448	4.54905e-18	spruce	OG317_1	1	root	lacJ006730	shas007658	shim002353	Aminopeptidase that preferentially cleaves tripeptides. Also has low epoxide hydrolase activity (in vitro). Can hydrolyze an epoxide moiety of LTA(4) to form LTB(4) (in vitro) (By similarity)
lacE000356	1.08112	4.41611	1.58276e-06	spruce	OG143_5	1	root	lacJ001247	shas007127	shim002383	peptide transporter mtd1
lacE003315	2.89534	7.85703	4.79766e-25	spruce	OG267_1	1	root	lacJ000790	shas002779	shim002493	Acetamidase
lacE003316	1.904	4.55705	1.90099e-25	spruce	OG267_2	1	root	lacJ000789	shas002780	shim002494	Acetamidase
lacE004935	1.84151	8.42876	6.79609e-31	spruce	OG197_1	1	root	lacJ004671	shas007572	shim002547	dipeptidylpeptidase
lacE000863	1.79647	4.92515	2.17291e-51	spruce	OG71_1	1	root	lacJ008691	shas006339	shim002605	Major Facilitator Superfamily
lacE001617	1.99574	10.5936	9.33015e-24	spruce	OG109_4	1	root	lacJ000498	shas001969	shim002708	OPT oligopeptide transporter protein
lacE001615	1.25643	6.03484	4.37007e-08	spruce	OG47_1	1	root	lacJ000496	shas001972	shim002710	Carbohydrate esterase family 9 protein
lacE001612	2.03184	6.21302	8.96797e-13	spruce	OG47_2	1	root	lacJ000493	shas001975	shim002713	Carbohydrate esterase family 9 protein
lacE002635	1.70623	5.70465	1.27403e-16	spruce	OG123_2	1	root	lacJ000663	shas002653	shim002796	(Mfs) transporter
lacE002735	1.51398	7.49886	3.00524e-18	spruce	OG191_3	1	root	lacJ002036	shas002220	shim002833	Phenylacetyl-CoA ligase
lacE003333	1.42061	6.54536	6.80838e-12	spruce	OG100_5	1	root	lacJ004659	shas002153	shim002849	Serine carboxypeptidase
lacE009220	1.32694	6.77964	1.99099e-08	spruce	OG100_4	1	root	lacJ009261	shas009992	shim002952	Serine carboxypeptidase
lacE005884	4.24715	9.28657	2.78597e-06	spruce	OG225_2	1	root	lacJ005406	shas006221	shim003266	Amidase
lacE002460	2.41829	6.00782	1.47905e-24	spruce	OG91_1	1	root	lacJ002550	shas000349	shim003343	Urea active transporter
lacE009882	1.43945	9.07038	1.45078e-17	spruce	OG340_2	1	root	lacJ010454	shas005193	shim003435	Dehydrogenase
lacE008161	2.80007	8.44612	2.90548e-11	spruce	OG86_2	1	root	lacJ004827	shas003734	shim003449	Aldehyde dehydrogenase
lacE003959	1.86466	7.36325	2.15754e-19	spruce	OG47_7	1	root	lacJ001289	shas004397	shim003505	Carbohydrate esterase family 9 protein
lacE007344	1.49547	8.15855	3.09072e-07	spruce	OG315_2	1	root	lacJ007956	shas003755	shim003585	beta-hexosaminidase
lacE009644	2.28026	7.32878	1.46139e-09	spruce	OG137_2	1	root	lacJ009724	shas003546	shim003684	Major Facilitator Superfamily
lacE009643	1.15568	5.72167	1.61571e-21	spruce	OG137_1	1	root	lacJ009723	shas003547	shim003685	Major Facilitator Superfamily
lacE007921	4.66381	8.46798	1.30331e-15	spruce	OG43_2	1	root	lacJ008295	shas008006	shim003777	oligopeptide transporter
lacE005022	3.16519	7.54217	3.50891e-09	spruce	OG66_3	1	root	lacJ004938	shas000377	shim004009	laccase, multicopper oxidase, benzenediol oxygen oxidorectuctase (EC 1.10.3.2)
lacE007141	1.20708	5.80906	2.34603e-19	spruce	OG322_1	1	root	lacJ007872	shas008796	shim004575	Nucleoside transporter
lacE004649	1.77668	5.59537	1.7913e-38	spruce	OG130_2	1	root	lacJ004403	shas008564	shim004588	Beta-glucosidases are one of a number of cellulolytic enzymes involved in the degradation of cellulosic biomass. Catalyzes the last step releasing glucose from the inhibitory cellobiose
lacE002362	4.40485	10.2577	8.90239e-08	spruce	OG188_3	1	root	lacJ002328	shas006788	shim004625	Oxalate decarboxylase
lacE000328	2.18337	6.71685	6.36121e-20	spruce	OG225_1	1	root	lacJ003373	shas007503	shim004634	Amidase
lacE003670	1.41295	10.8239	4.25779e-07	spruce	OG259_2	1	root	lacJ001780	shas005382	shim004652	Dihydroxy-acid dehydratase
lacE008048	1.07783	7.90933	6.42646e-11	spruce	OG61_11	1	root	lacJ004952	shas003848	shim004722	Phenol 2-monooxygenase
lacE007644	1.21132	7.83167	8.9507e-11	spruce	OG329_1	1	root	lacJ008825	shas009881	shim004800	Fungal specific transcription factor domain
lacE003428	2.73959	7.55114	4.25369e-09	spruce	OG269_1	1	root	lacJ005009	shas006389	shim004849	homoserine acetyltransferase family protein
lacE003429	2.9932	7.31679	1.02632e-12	spruce	OG269_2	1	root	lacJ005010	shas006388	shim004850	homoserine acetyltransferase family protein
lacE006750	2.32845	3.63734	5.27486e-20	spruce	OG316_1	1	root	lacJ005454	shas007441	shim004885	Major Facilitator Superfamily
lacE006753	2.58872	7.59501	2.29135e-30	spruce	OG316_2	1	root	lacJ005457	shas007444	shim004888	Major Facilitator Superfamily
lacE004511	2.55904	7.57512	3.32106e-15	spruce	OG287_2	1	root	lacJ003698	shas010146	shim004905	Cytochrome b2
lacE005726	1.53787	9.06891	4.39076e-10	spruce	OG268_2	1	root	lacJ004036	shas008195	shim004952	Amidohydrolase family
lacE005039	3.01661	7.01805	1.08093e-27	spruce	OG271_2	1	root	lacJ008187	shas006874	shim005070	Permease
lacE008268	3.44553	8.34442	1.36869e-12	spruce	OG336_1	1	root	lacJ009926	shas002973	shim005424	Acetamidase
lacE004155	1.94079	7.25515	6.139e-17	spruce	OG222_2	1	root	lacJ000014	shas004027	shim005480	)-reductase
lacE004101	2.44755	6.87115	4.90906e-12	spruce	OG33_2	1	root	lacJ003511	shas002434	shim005571	Pro-kuma_activ
lacE004108	1.92465	9.32023	6.52601e-08	spruce	OG33_1	1	root	lacJ003505	shas002426	shim005577	Pro-kuma_activ
lacE001392	2.17999	5.89023	2.87007e-60	spruce	OG223_2	1	root	lacJ002981	shas001985	shim005934	Amino acid permease
lacE002076	1.61781	7.60318	3.88886e-23	spruce	OG371_1	1	root	lacJ002185	shas005917	shim006008	glutamate 5-kinase
lacE002197	2.7151	9.63464	6.57483e-09	spruce	OG257_1	1	root	lacJ003798	shas005981	shim006037	)-reductase
lacE000918	1.02007	9.06617	3.02019e-11	spruce	OG64_6	1	root	lacJ001391	shas000747	shim006233	chitin synthase
lacE006811	3.13893	6.43812	2.19753e-54	spruce	OG91_4	1	root	lacJ007005	shas005473	shim006438	Urea active transporter
lacE006004	2.2647	9.16201	2.17417e-12	spruce	OG61_10	1	root	lacJ008248	shas007618	shim006507	o-methyltransferase
lacE003004	1.56015	8.56619	1.21192e-17	spruce	OG128_1	1	root	lacJ003287	shas001131	shim006581	Allantoate permease
lacE009906	3.30759	7.396	8.70856e-15	spruce	OG350_2	1	root	lacJ009776	shas009365	shim006623	Threonine aldolase
lacE008908	2.33842	8.75351	1.18526e-11	spruce	OG14_19	1	root	lacJ008965	shas006646	shim006637	ATP-dependent bile acid permease
lacE004729	1.17659	9.29927	1.83513e-05	spruce	OG78_4	1	root	lacJ002869	shas003585	shim006751	Oxidoreductase, 2OG-Fe(II) oxygenase family
lacE005751	1.72742	6.60985	1.17738e-18	spruce	OG151_1	1	root	lacJ003644	shas007527	shim007110	monooxygenase
lacE006358	1.57671	5.88731	1.20401e-23	spruce	OG19_14	1	root	lacJ007728	shas001624	shim007211	FAD binding monooxygenase
lacE005651	1.35795	8.96786	2.56811e-05	spruce	OG82_3	1	root	lacJ002363	shas000177	shim007334	Beta-glucosidases are one of a number of cellulolytic enzymes involved in the degradation of cellulosic biomass. Catalyzes the last step releasing glucose from the inhibitory cellobiose (By similarity)
lacE004845	1.63611	7.58043	1.04812e-11	spruce	OG88_3	1	root	lacJ002130	shas007676	shim007579	permease
lacE007863	2.39962	6.03634	6.99298e-55	spruce	OG201_3	1	root	lacJ003913	shas004763	shim007684	Permease
lacE003153	1.50721	5.74385	9.59153e-14	spruce	OG193_3	1	root	lacJ001564	shas003420	shim007945	#N/A
lacE010693	1.47716	8.48064	3.97622e-19	spruce	OG183_3	1	root	lacJ007211	shas009221	shim007964	Aldehyde dehydrogenase
lacE001747	2.57423	9.36555	1.09032e-10	spruce	OG43_3	1	root	lacJ005942	shas002825	shim008037	oligopeptide transporter
lacE001968	2.70004	4.86147	2.9148e-36	spruce	OG87_4	1	root	lacJ003105	shas003317	shim008058	2OG-Fe(II) oxygenase superfamily
lacE009524	3.69143	8.12193	3.72541e-28	spruce	OG542_1	1	root	lacJ009331	shas002807	shim008114	conserved hypothetical protein
lacE003485	3.91711	7.68832	2.02117e-07	spruce	OG127_2	1	root	lacJ002621	shas005949	shim008292	monooxygenase
lacE007142	2.33227	6.50185	2.83312e-30	spruce	OG322_2	1	root	lacJ007873	shas008797	shim008362	Nucleoside transporter
lacE007879	1.73658	6.16304	2.56069e-15	spruce	OG26_6	1	root	lacJ008384	shas005102	shim008560	Cytochrome P450
lacE004100	1.33347	9.34974	1.14037e-05	spruce	OG33_3	1	root	lacJ003512	shas002435	shim009102	Pro-kuma_activ
lacE009808	1.01936	7.37425	1.23755e-09	spruce	OG43_4	1	root	lacJ009409	shas006606	shim009398	oligopeptide transporter
lacE001437	2.89946	4.49169	2.61714e-22	spruce	OG232_2	1	root	lacJ003025	shas002028	shim009781	Permease for cytosine/purines, uracil, thiamine, allantoin
lacE002826	1.00863	6.34531	1.92864e-11	spruce	OG56_2	1	root	lacJ003348	shas009986	shim009958	Prolyl oligopeptidase family
lacE008247	1.41086	8.71767	9.20728e-19	spruce	OG326_2	1	root	lacJ007840	shas009105	shim010078	chitin synthase
lacE007887	1.6747	7.95808	4.33628e-08	spruce	OG331_2	1	root	lacJ008394	shas005110	shim010125	FAD binding domain
lacE007411	1.33962	8.58898	1.63821e-13	spruce	OG107_4	1	root	lacJ010984	shas003107	shim010220	chitin synthase
lacE000746	2.09409	8.06499	2.80848e-28	spruce	OG39_1	1	root	lacJ000267	shas002396	shim010663	DUF895 domain membrane protein
lacE004406	2.23963	7.14409	1.89215e-11	spruce	OG285_2	1	root	lacJ007107	shas000203	shim011684	Na K ATPase alpha 1 subunit
lacE008794	2.61449	9.26283	2.45353e-14	spruce	OG61_9	1	root	lacJ007306	shas009499	shim012749	o-methyltransferase
lacE000134	1.39793	8.22732	1.07653e-21	spruce	OG1088_1	1	root	lacJ000210	shas001051	shim000013	Aromatic amino acid aminotransferase
lacE000128	1.03582	7.18176	1.46222e-14	spruce	OG1082_1	1	root	lacJ000204	shas001045	shim000019	eukaryotic peptide chain release factor GTP-binding subunit
lacE000118	1.91401	5.22323	7.86961e-25	spruce	OG1072_1	1	root	lacJ000194	shas001035	shim000028	cortical actin cytoskeleton protein asp1
lacE000117	2.19325	6.39675	5.10896e-28	spruce	OG1071_1	1	root	lacJ000193	shas001034	shim000029	P-type ATPase
lacE000110	1.08508	7.50792	1.05728e-12	spruce	OG1064_1	1	root	lacJ000186	shas001027	shim000036	NA
lacE003693	1.64118	6.0484	1.67729e-16	spruce	OG3413_1	1	root	lacJ004279	shas002687	shim000063	NA
lacE002947	1.03219	10.4911	1.33722e-08	spruce	OG2911_1	1	root	lacJ001932	shas002708	shim000131	glutamine synthetase
lacE002909	1.79234	6.36436	4.97054e-10	spruce	OG2878_1	1	root	lacJ001892	shas005994	shim000148	multidrug resistance protein fnx1
lacE002911	1.24878	7.60959	1.11434e-07	spruce	OG7826_1	1	root	NONE	shas005997	shim000150	HSF-type DNA-binding
lacE002912	1.68945	7.63031	7.13468e-18	spruce	OG2880_1	1	root	lacJ001897	shas005998	shim000151	SNARE associated Golgi protein
lacE002915	1.10007	6.68848	1.28531e-12	spruce	OG2882_1	1	root	lacJ001900	shas006000	shim000153	NA
lacE010431	1.23317	5.94826	1.23885e-24	spruce	OG7205_1	1	root	lacJ009932	shas010853	shim000209	chorismate mutase
lacE002246	1.18895	7.00262	4.66268e-12	spruce	OG2480_1	1	root	lacJ002499	shas004101	shim000301	Asparagine synthetase
lacE002245	2.93636	9.07483	6.04706e-35	spruce	OG2479_1	1	root	lacJ002498	shas004102	shim000302	)-reductase
lacE002235	1.02827	6.61735	2.17934e-12	spruce	OG2469_1	1	root	lacJ002487	shas004112	shim000312	citrate synthase
lacE000207	1.08296	8.45923	1.10835e-10	spruce	OG1132_1	1	root	lacJ000053	shas000562	shim000337	RNA binding protein
lacE002077	1.38499	3.94463	7.36944e-12	spruce	OG2378_1	1	root	lacJ002184	shas000560	shim000339	Cupin domain
lacE000203	1.1253	6.94579	3.33002e-12	spruce	OG1129_1	1	root	lacJ000049	shas000558	shim000341	NA
lacE000010	2.73727	5.92362	2.34212e-23	spruce	OG982_1	1	root	lacJ003489	shas007707	shim000395	glycerol-3-phosphate phosphatase
lacE000018	1.56146	10.8908	7.72755e-12	spruce	OG988_1	1	root	lacJ003481	shas007699	shim000403	5-methyltetrahydropteroyltriglutamate-homocysteine methyltransferase
lacE003553	1.07048	6.47514	4.67781e-10	spruce	OG3297_1	1	root	lacJ003425	shas004236	shim000439	cofactor for methionyl- and glutamyl-tRNA
lacE003568	1.21118	5.73457	4.34947e-12	spruce	OG3309_1	1	root	lacJ003440	shas004220	shim000454	NA
lacE006619	1.23798	5.82983	7.37314e-12	spruce	OG5203_1	1	root	lacJ006185	shas004850	shim000518	Oxidoreductase, 2OG-Fe(II) oxygenase family
lacE006628	1.48452	8.98908	2.45637e-12	spruce	OG5209_1	1	root	lacJ006194	shas004858	shim000527	Catalyzes the oxidation of 3-carboxy-2-hydroxy-4- methylpentanoate (3-isopropylmalate) to 3-carboxy-4-methyl-2- oxopentanoate. The product decarboxylates to 4-methyl-2 oxopentanoate
lacE000060	1.1013	5.7925	1.08721e-14	spruce	OG1020_1	1	root	lacJ000137	shas000978	shim000578	Catalyzes conversion of folates to polyglutamate derivatives allowing concentration of folate compounds in the cell and the intracellular retention of these cofactors, which are important substrates for most of the folate-dependent enzymes that are involved in one-carbon transfer reactions involved in purine, pyrimidine and amino acid synthesis (By similarity)
lacE006257	1.42564	6.40459	2.4482e-27	spruce	OG4977_1	1	root	lacJ001054	shas008401	shim000618	Calcium sensor
lacE006256	1.37622	6.34218	1.22027e-28	spruce	OG4976_1	1	root	lacJ001053	shas008400	shim000619	NA
lacE006250	3.79548	5.14381	1.97069e-37	spruce	OG4971_1	1	root	lacJ001047	shas008394	shim000624	glutathione s-transferase
lacE006248	1.18944	3.82506	1.06517e-18	spruce	OG4970_1	1	root	lacJ001045	shas008392	shim000626	transferase caf17, mitochondrial
lacE006239	1.60739	7.36051	2.7232e-14	spruce	OG4962_1	1	root	lacJ001034	shas008381	shim000636	DJ-1/PfpI family
lacE009542	1.39793	4.99907	3.69905e-19	spruce	OG6815_1	1	root	lacJ009430	shas007109	shim000664	mitochondrial dicarboxylate
lacE007723	2.49512	9.16926	6.74231e-09	spruce	OG5882_1	1	root	lacJ008436	shas007105	shim000669	Major Facilitator Superfamily
lacE009343	1.23412	4.39631	4.03151e-14	spruce	OG6711_1	1	root	lacJ007276	shas007144	shim000692	Methyltransferase
lacE005155	1.09237	7.30677	6.17762e-14	spruce	OG4336_1	1	root	lacJ007057	shas005735	shim000767	Nonsense-mediated mRNA decay protein
lacE008195	1.21316	6.88374	1.62511e-13	spruce	OG6133_1	1	root	lacJ005085	shas008757	shim000805	Component of the eukaryotic translation initiation factor 3 (eIF-3) complex, which is involved in protein synthesis and, together with other initiation factors, stimulates binding of mRNA and methionyl-tRNAi to the 40S ribosome (By similarity)
lacE008199	1.58836	6.39783	1.4225e-28	spruce	OG6134_1	1	root	lacJ005081	shas008753	shim000811	NA
lacE006702	2.31005	8.86362	4.03905e-12	spruce	OG5255_1	1	root	lacJ006537	shas006437	shim000869	Aminotransferase
lacE006999	1.20491	5.82183	1.04667e-24	spruce	OG5449_1	1	root	lacJ006207	shas009020	shim000877	DNA repair transcription protein
lacE003995	1.12423	6.48516	2.01502e-18	spruce	OG3611_1	1	root	lacJ004618	shas006123	shim000923	ribose 5-phosphate isomerase
lacE003989	1.70065	6.64839	2.77951e-27	spruce	OG3606_1	1	root	lacJ004612	shas006129	shim000930	AMP-binding domain protein
lacE003986	1.54528	7.14191	1.82967e-22	spruce	OG3604_1	1	root	lacJ004609	shas006132	shim000933	NA
lacE000410	1.3232	6.36768	1.50714e-17	spruce	OG1283_1	1	root	lacJ002082	shas000868	shim000981	Major Facilitator Superfamily
lacE000428	1.14306	6.90371	3.06817e-11	spruce	OG1294_1	1	root	lacJ002064	shas000853	shim000995	pyridoxine biosynthesis protein
lacE000434	1.10694	8.12599	6.72869e-10	spruce	OG1299_1	1	root	lacJ002059	shas000847	shim001001	Hydroxyacylglutathione hydrolase
lacE001340	1.85295	6.82651	1.61298e-05	spruce	OG1878_1	1	root	lacJ006362	shas006816	shim001018	multidrug resistance transporter
lacE001352	2.06428	7.91514	1.78196e-07	spruce	OG1886_1	1	root	lacJ007969	shas006806	shim001028	NAD dependent epimerase/dehydratase family
lacE009062	1.11701	7.98674	3.52054e-07	spruce	OG6562_1	1	root	lacJ007421	shas003140	shim001098	short chain dehydrogenase reductase family
lacE003246	1.46025	5.38086	3.63295e-21	spruce	OG3107_1	1	root	lacJ012037	shas004251	shim001110	SET domain
lacE000264	1.07641	6.28418	3.45921e-18	spruce	OG1183_1	1	root	lacJ000108	shas000617	shim001135	Major Facilitator Superfamily
lacE000266	1.04622	5.08985	1.20798e-14	spruce	OG1185_1	1	root	lacJ000110	shas000619	shim001137	Mannosyltransferase involved in glycosylphosphatidylinositol-anchor biosynthesis. Transfers the first alpha-1,4-mannose to GlcN-acyl-PI during GPI precursor assembly. Required for cell wall integrity
lacE008679	1.08508	8.99231	1.87042e-14	spruce	OG6398_1	1	root	lacJ008332	shas000641	shim001161	GTP-binding nuclear protein
lacE008680	1.09277	8.60404	4.16695e-05	spruce	OG6399_1	1	root	lacJ008333	shas000642	shim001164	MFS drug transporter
lacE005406	1.61793	6.71295	1.74667e-37	spruce	OG4464_1	1	root	lacJ004564	shas000650	shim001171	NAD binding dehydrogenase family protein
lacE009310	1.04186	6.44817	1.16291e-10	spruce	OG6698_1	1	root	lacJ008531	shas003386	shim001193	histidyl-tRNA synthetase
lacE009307	1.94592	6.51409	7.66744e-42	spruce	OG6695_1	1	root	lacJ008534	shas003389	shim001196	carbon catabolite derepressing protein kinase
lacE006902	1.15553	6.30261	1.8993e-14	spruce	OG5382_1	1	root	lacJ009746	shas001459	shim001311	Ran GTPase activating protein 1
lacE001461	1.32838	5.1723	1.29788e-10	spruce	OG1960_1	1	root	lacJ002773	shas002077	shim001336	Gti1/Pac2 family
lacE001469	1.29046	7.94368	2.84328e-19	spruce	OG1967_1	1	root	lacJ002782	shas002069	shim001346	prolyl-tRNA synthetase
lacE002477	1.13846	3.60065	1.02269e-11	spruce	OG2614_1	1	root	lacJ001491	shas001475	shim001353	Multicopper oxidase
lacE002490	3.41562	5.35416	8.16112e-21	spruce	OG2622_1	1	root	lacJ001504	shas001485	shim001366	dihydroorotate oxidase
lacE004522	2.00719	7.38854	8.09338e-16	spruce	OG3936_1	1	root	lacJ005276	shas008638	shim001394	GDSL lipase acylhydrolase family protein
lacE004525	1.00765	7.23313	2.20956e-12	spruce	OG3938_1	1	root	lacJ005278	shas008636	shim001396	t-complex protein 1 subunit alpha
lacE002002	1.12305	8.39203	0.0027858	spruce	OG2344_1	1	root	lacJ002914	shas007488	shim001446	Inherit from NOG: NAD dependent epimerase dehydratase family protein
lacE006926	1.53267	6.32246	2.27803e-36	spruce	OG5400_1	1	root	lacJ002456	shas005152	shim001570	GMP synthase
lacE006923	1.83388	6.24801	4.16928e-34	spruce	OG5397_1	1	root	lacJ002459	shas005155	shim001574	Imidazole glycerol phosphate synthase subunit hisF
lacE006077	1.61324	8.82638	1.13294e-19	spruce	OG4852_1	1	root	lacJ005579	shas007889	shim001603	Transketolase
lacE003403	1.69723	7.90115	3.69529e-21	spruce	OG3202_1	1	root	lacJ010818	shas009949	shim001622	GTP cyclohydrolase
lacE003868	1.62511	8.15115	0.000446149	spruce	OG3519_1	1	root	lacJ000644	shas001251	shim001660	)-reductase
lacE003873	1.15561	8.30472	2.03289e-14	spruce	OG3523_1	1	root	lacJ000639	shas001246	shim001665	phospholipase
lacE009815	2.19853	5.35535	1.97718e-23	spruce	OG6940_1	1	root	lacJ006335	shas008740	shim001717	Cytochrome p450
lacE006897	1.1158	6.8711	8.10675e-14	spruce	OG5377_1	1	root	lacJ006353	shas008726	shim001730	Chromosome segregation protein
lacE001921	1.26808	7.06925	2.76835e-16	spruce	OG2307_1	1	root	lacJ001462	shas005422	shim001746	3-hydroxyisobutyryl-CoA hydrolase
lacE001906	1.16701	7.43183	4.04782e-13	spruce	OG2294_1	1	root	lacJ001448	shas005408	shim001759	Aminotransferase
lacE007676	1.99234	5.16388	1.6225e-23	spruce	OG5855_1	1	root	lacJ007771	shas010790	shim001795	3-phytase A
lacE007675	2.72624	8.27546	4.30413e-08	spruce	OG5854_1	1	root	lacJ007772	shas010791	shim001796	3-phytase A
lacE007668	2.3816	6.01593	1.32346e-21	spruce	OG5850_1	1	root	lacJ007779	shas010016	shim001806	purine permease
lacE007930	1.53631	10.6429	1.08655e-14	spruce	OG5997_1	1	root	lacJ008733	shas008453	shim001862	Transaldolase is important for the balance of metabolites in the pentose-phosphate pathway (By similarity)
lacE007928	3.66459	8.67802	9.00361e-44	spruce	OG5996_1	1	root	lacJ008732	shas008454	shim001863	chitinase
lacE002733	1.01896	6.81711	3.71647e-12	spruce	OG2783_1	1	root	lacJ002034	shas002222	shim001889	NA
lacE002715	1.01198	3.37508	2.89781e-13	spruce	OG2770_1	1	root	lacJ002015	shas002241	shim001907	Inherit from opiNOG: transcription initiation factor
lacE002709	1.32075	7.45154	1.09377e-25	spruce	OG2765_1	1	root	lacJ002010	shas002246	shim001912	DNA Binding protein
lacE005837	3.12331	6.9402	2.45219e-14	spruce	OG4708_1	1	root	lacJ006249	shas008821	shim001922	MYND finger
lacE005845	1.65786	7.44343	0.000133047	spruce	OG4712_1	1	root	lacJ006257	shas008829	shim001932	NA
lacE007051	2.52873	8.46681	1.39941e-10	spruce	OG5481_1	1	root	lacJ004446	shas005513	shim001950	#N/A
lacE007055	3.48	7.27598	9.05662e-25	spruce	OG5484_1	1	root	lacJ004450	shas005508	shim001954	NA
lacE007057	1.2424	7.45612	3.66936e-24	spruce	OG5485_1	1	root	lacJ004452	shas005507	shim001955	Glycyl-tRNA synthetase
lacE007390	1.28293	6.54046	5.25245e-14	spruce	OG5693_1	1	root	lacJ006501	shas007043	shim002001	NA
lacE005522	1.17754	5.50747	2.85418e-14	spruce	OG4530_1	1	root	lacJ001163	shas003671	shim002050	white collar 1
lacE006854	1.23491	6.29951	3.94396e-20	spruce	OG5346_1	1	root	lacJ006650	shas001411	shim002074	SIR2 family histone deacetylase
lacE008581	1.04611	7.30412	1.10527e-08	spruce	OG6335_1	1	root	lacJ008524	shas004004	shim002140	Fructose-1,6-bisphosphatase
lacE008583	1.58417	8.04097	8.84803e-10	spruce	OG6337_1	1	root	lacJ008522	shas004006	shim002142	Peptide N-acetyl-beta-D-glucosaminyl asparaginase amidase A
lacE008584	2.5059	9.13905	3.04355e-27	spruce	OG6338_1	1	root	lacJ008520	shas004007	shim002143	C-1-tetrahydrofolate synthase
lacE001649	1.92218	9.51812	6.78907e-10	spruce	OG2100_1	1	root	lacJ001217	shas004271	shim002228	Tripeptidyl-peptidase
lacE000509	1.01411	7.24931	9.87583e-09	spruce	OG1347_1	1	root	lacJ002726	shas006511	shim002257	SNARE associated Golgi protein
lacE008898	1.23377	7.23016	6.35039e-13	spruce	OG6478_1	1	root	lacJ004704	shas011243	shim002283	ATP-binding cassette sub-family E member 1
lacE010368	2.22411	7.70944	2.61991e-06	spruce	OG7185_1	1	root	lacJ009686	shas001756	shim002290	)-reductase
lacE009261	1.37793	8.52958	2.81581e-14	spruce	OG6664_1	1	root	lacJ009339	shas010526	shim002314	NA
lacE011022	1.04499	7.1763	2.075e-14	spruce	OG7401_1	1	root	lacJ011315	shas004946	shim002322	Molybdenum cofactor biosynthesis protein
lacE003386	1.0526	7.10064	1.0068e-08	spruce	OG3192_1	1	root	lacJ003245	shas003984	shim002413	C-5 sterol desaturase
lacE003387	2.40604	7.16227	6.07047e-46	spruce	OG3193_1	1	root	lacJ003246	shas003985	shim002414	Zinc-binding oxidoreductase
lacE007973	1.603	8.45745	1.01954e-10	spruce	OG6020_1	1	root	lacJ007603	shas004886	shim002427	)-reductase
lacE004241	1.15964	6.58053	1.10715e-06	spruce	OG3761_1	1	root	lacJ002428	shas005123	shim002439	AIG2-like family
lacE004245	1.10546	6.76547	8.17976e-13	spruce	OG3763_1	1	root	lacJ002425	shas001739	shim002442	Aspartyl-tRNA synthetase
lacE007115	1.11854	4.36255	1.96414e-11	spruce	OG5523_1	1	root	lacJ006425	shas004365	shim002449	ANK
lacE004022	3.9228	7.25393	1.09921e-84	spruce	OG3628_1	1	root	lacJ006234	shas007724	shim002508	nitrate transporter
lacE004023	3.74588	5.99602	2.55963e-15	spruce	OG3629_1	1	root	lacJ006235	shas007723	shim002509	Nitrate reductase is a key enzyme involved in the first step of nitrate assimilation in plants, fungi and bacteria
lacE004025	1.16711	6.75709	3.10518e-05	spruce	OG3631_1	1	root	lacJ006238	shas007721	shim002511	indoleamine 2,3-dioxygenase
lacE004937	2.76725	4.80194	2.26881e-57	spruce	OG4205_1	1	root	lacJ004675	shas007574	shim002544	NA
lacE000853	1.02239	6.73141	1.13487e-09	spruce	OG1567_1	1	root	lacJ000991	shas006349	shim002595	Phosphoglycerate mutase
lacE001621	1.31212	10.1218	1.77806e-06	spruce	OG2077_1	1	root	lacJ000503	shas001965	shim002704	Catalyzes the formation of formate and 2-keto-4- methylthiobutyrate (KMTB) from 1,2-dihydroxy-3-keto-5- methylthiopentene (DHK-MTPene) (By similarity)
lacE001620	1.1665	7.92158	4.51412e-18	spruce	OG2076_1	1	root	lacJ000502	shas001966	shim002705	Component of the eukaryotic translation initiation factor 3 (eIF-3) complex, which is involved in protein synthesis and, together with other initiation factors, stimulates binding of mRNA and methionyl-tRNAi to the 40S ribosome (By similarity)
lacE001613	1.40506	3.92098	5.41691e-10	spruce	OG2071_1	1	root	lacJ000494	shas001974	shim002712	mating-type switching protein swi10
lacE006472	2.82628	9.28589	1.14134e-23	spruce	OG5100_1	1	root	lacJ006949	shas005870	shim002755	DSPc
lacE006477	1.03091	7.63033	5.331e-05	spruce	OG5101_1	1	root	lacJ006945	shas005865	shim002762	Thiamine pyrophosphate enzyme
lacE006480	2.73639	8.96347	6.05318e-13	spruce	OG5104_1	1	root	lacJ006941	shas005862	shim002765	chitinase
lacE002642	3.4073	5.0978	3.57759e-26	spruce	OG2724_1	1	root	lacJ000656	shas002659	shim002789	permease
lacE002627	1.42326	5.931	3.71793e-29	spruce	OG2713_1	1	root	lacJ000671	shas002645	shim002804	6-phosphofructo-2-kinase
lacE001142	3.35068	4.62394	4.01891e-19	spruce	OG1740_1	1	root	lacJ003857	shas005032	shim002823	NA
lacE002739	1.33272	5.283	2.19004e-19	spruce	OG2785_1	1	root	lacJ002040	shas002217	shim002836	Fungal_trans
lacE003341	1.21439	7.24775	6.58364e-21	spruce	OG3163_1	1	root	lacJ004651	shas002161	shim002857	UDP-glucuronic acid decarboxylase
lacE003364	1.75569	7.15215	2.04393e-29	spruce	OG3177_1	1	root	lacJ004632	shas002179	shim002874	Glucokinase
lacE007400	1.18976	10.8146	5.50736e-09	spruce	OG5700_1	1	root	lacJ003742	shas006312	shim002882	Plasma membrane
lacE008563	1.83649	6.28646	2.73229e-14	spruce	OG9335_1	1	root	NONE	NONE	shim002906	#N/A
lacE005817	1.02769	6.65474	9.06314e-17	spruce	OG4696_1	1	root	lacJ009867	shas008150	shim002983	MAP kinase kinase
lacE007299	1.20955	7.74743	4.49507e-09	spruce	OG5634_1	1	root	lacJ006279	shas007095	shim003000	RTA1 domain protein
lacE002536	1.45632	9.06024	1.15806e-05	spruce	OG2658_1	1	root	lacJ001701	shas008506	shim003065	Lactoylglutathione lyase
lacE002538	1.03121	10.0577	0.000189503	spruce	OG2660_1	1	root	lacJ001703	shas008508	shim003067	Exoglycosidase that cleaves the single beta-linked mannose residue from the non-reducing end of all N-linked glycoprotein oligosaccharides. Involved in the degradation of mannan and galactomannan (By similarity)
lacE007186	1.34974	6.37394	5.62422e-09	spruce	OG5571_1	1	root	lacJ003674	shas005707	shim003100	Inherit from opiNOG: glutathione
lacE007194	2.5245	4.69588	3.32642e-07	spruce	OG5578_1	1	root	lacJ003682	shas005699	shim003108	NA
lacE007195	2.27371	5.92657	4.67884e-12	spruce	OG5579_1	1	root	lacJ003683	shas005698	shim003109	Eukaryotic translation initiation factor 4G1
lacE007101	1.71856	6.39879	6.64126e-17	spruce	OG5511_1	1	root	lacJ001070	shas003891	shim003151	Cap binding protein
lacE008181	2.77996	7.54069	2.08432e-23	spruce	OG6125_1	1	root	lacJ008221	shas001395	shim003195	)-reductase
lacE008172	1.00376	6.5231	1.34282e-14	spruce	OG6116_1	1	root	lacJ008212	shas001386	shim003205	Snf1 kinase complex beta-subunit Gal83
lacE005556	1.78916	6.89231	4.65503e-09	spruce	OG4554_1	1	root	lacJ003194	shas005645	shim003208	nucleoside-diphosphate-sugar epimerase
lacE004882	1.4979	3.67821	4.41371e-12	spruce	OG4179_1	1	root	lacJ004207	shas005050	shim003232	NA
lacE004884	1.19202	8.624	1.73716e-07	spruce	OG4181_1	1	root	lacJ004209	shas005048	shim003234	gamma-glutamyltranspeptidase
lacE000575	1.09318	5.20419	8.47873e-09	spruce	OG1390_1	1	root	lacJ002584	shas001892	shim003254	Urea amidohydrolase
lacE000571	2.27204	5.62017	4.13869e-37	spruce	OG1386_1	1	root	lacJ002580	shas001888	shim003258	NA
lacE011043	1.27054	7.16537	7.49707e-07	spruce	OG7406_1	1	root	lacJ011139	shas000145	shim003295	#N/A
lacE002456	1.47806	5.71241	2.02862e-19	spruce	OG2599_1	1	root	lacJ002546	shas000328	shim003339	BTB domain and ankyrin repeat protein
lacE001005	1.26001	3.79893	1.65025e-14	spruce	OG1664_1	1	root	lacJ005764	shas008496	shim003386	Ribosome biogenesis ATPase
lacE005367	2.62297	5.85432	2.22063e-25	spruce	OG4434_1	1	root	lacJ006825	shas008882	shim003477	NA
lacE003953	1.14135	6.36785	1.59226e-15	spruce	OG3579_1	1	root	lacJ001296	shas004403	shim003499	26S proteasome non-ATPase regulatory subunit 11
lacE009226	1.48385	7.75215	6.69344e-15	spruce	OG6645_1	1	root	lacJ009265	shas001368	shim003540	SH3
lacE005282	1.43839	7.88367	1.97577e-14	spruce	OG4397_1	1	root	lacJ008577	shas003514	shim003564	Aldo/keto reductase family
lacE005897	1.27115	7.4191	1.15704e-21	spruce	OG4737_1	1	root	lacJ005529	shas008076	shim003635	26S protease regulatory subunit 6A
lacE007869	1.17575	5.83306	6.6621e-19	spruce	OG5963_1	1	root	lacJ003919	shas004757	shim003747	Amidohydrolase
lacE007871	1.14851	6.68537	1.99639e-22	spruce	OG5964_1	1	root	lacJ003921	shas004755	shim003749	DUF89 domain protein
lacE006449	1.47431	6.54279	1.06826e-19	spruce	OG5088_1	1	root	lacJ005157	shas009939	shim003767	Methylenetetrahydrofolate reductase
lacE005252	1.40948	6.25948	4.07525e-06	spruce	OG4387_1	1	root	lacJ001142	shas003693	shim003793	transporter
lacE005944	1.02771	7.80759	2.87304e-12	spruce	OG4769_1	1	root	lacJ005108	shas004326	shim003822	zinc metalloprotease
lacE005940	1.66828	8.44182	2.17339e-08	spruce	OG4766_1	1	root	lacJ005112	shas004330	shim003827	#N/A
lacE008242	1.44833	2.80162	7.27749e-12	spruce	OG6160_1	1	root	lacJ007835	shas009110	shim003893	Protein of unknown function (DUF3140)
lacE001781	1.03624	6.35874	0.000282421	spruce	OG2210_1	1	root	lacJ000741	shas001834	shim003958	Macrophage migration inhibitory factor (MIF)
lacE001782	1.21973	7.36044	1.35996e-11	spruce	OG2211_1	1	root	lacJ000740	shas001833	shim003959	Amidohydrolase family
lacE003009	1.18531	7.10778	4.23609e-16	spruce	OG2963_1	1	root	lacJ003282	shas001126	shim003985	Glutamyl-tRNA synthetase
lacE005021	1.85324	7.24251	4.74578e-10	spruce	OG4259_1	1	root	lacJ004937	shas000376	shim004010	Transcription factor
lacE005016	1.19122	5.06799	1.43181e-09	spruce	OG4257_1	1	root	lacJ004933	shas000373	shim004012	cytidine deaminase
lacE000818	1.62335	6.28458	4.59336e-17	spruce	OG1542_1	1	root	lacJ000957	shas001214	shim004063	Pfam:Acid_phosphat_A
lacE000820	2.09592	8.20296	3.57845e-25	spruce	OG1544_1	1	root	lacJ000959	shas001216	shim004065	gamma-glutamyltranspeptidase
lacE002161	1.05835	5.70525	0.000375309	spruce	OG2421_1	1	root	lacJ009082	shas007223	shim004080	Aldo/keto reductase family
lacE001293	2.37059	7.68331	1.06121e-19	spruce	OG1840_1	1	root	lacJ000419	shas004165	shim004102	Inherit from COG: Methyltransferase
lacE003857	1.13083	6.99911	1.78793e-13	spruce	OG3513_1	1	root	lacJ002416	shas000107	shim004245	Translation initiation factor
lacE000737	1.30877	6.97445	1.8182e-28	spruce	OG1487_1	1	root	lacJ000257	shas002387	shim004256	Catalyzes the removal of a penultimate prolyl residue from the N-termini of peptides (By similarity)
lacE000738	1.23624	6.01303	1.92853e-20	spruce	OG1488_1	1	root	lacJ000258	shas002388	shim004257	guanine nucleotide-binding protein alpha-4 subunit
lacE000740	1.10862	6.55174	5.04612e-19	spruce	OG1490_1	1	root	lacJ000261	shas002390	shim004259	Bud site selection protein
lacE002315	2.25204	10.5756	2.32495e-20	spruce	OG2519_1	1	root	lacJ000864	shas006086	shim004282	adenosylhomocysteinase
lacE002313	2.55159	8.1159	2.11179e-07	spruce	OG2517_1	1	root	lacJ000866	shas006084	shim004284	alpha/beta hydrolase fold
lacE004976	1.00506	7.07805	1.91194e-09	spruce	OG4231_1	1	root	lacJ008168	shas008021	shim004301	ornithine decarboxylase
lacE004978	2.69895	5.5349	4.89954e-59	spruce	OG4233_1	1	root	lacJ008170	shas008019	shim004303	Single stranded DNA-dependent ATP-dependent helicase. Involved in non-homologous end joining (NHEJ) DNA double strand break repair. DNA-binding is sequence-independent but has a high affinity to nicks in double stranded DNA and to the ends of duplex DNA. Binds to naturally occurring chromosomal ends, and therefore provides chromosomal end protection. Required also for telomere recombination to re…
lacE004982	1.69149	6.064	8.37615e-21	spruce	OG4237_1	1	root	lacJ008174	shas008015	shim004307	ADP ATP carrier protein
lacE005615	1.45789	5.4934	2.53867e-11	spruce	OG4586_1	1	root	lacJ005416	shas009002	shim004446	short chain dehydrogenase
lacE006317	1.65558	9.04211	2.18533e-06	spruce	OG5014_1	1	root	lacJ010123	shas005446	shim004465	carbohydrate esterase family 16 protein
lacE006314	1.35375	7.59374	9.85671e-16	spruce	OG5011_1	1	root	lacJ010120	shas005443	shim004468	fumarylacetoacetate hydrolase family protein
lacE007435	1.41867	5.76333	1.04153e-22	spruce	OG5719_1	1	root	lacJ007497	shas004816	shim004485	homoserine O-acetyltransferase
lacE009539	1.67094	9.22257	6.71614e-16	spruce	OG6813_1	1	root	lacJ009574	shas010058	shim004510	peroxisomal membrane protein
lacE007911	2.54345	10.9942	2.43058e-07	spruce	OG5986_1	1	root	lacJ007686	shas005175	shim004553	GPR FUN34 family protein
lacE007912	1.01386	5.61649	9.76228e-14	spruce	OG5987_1	1	root	lacJ007684	shas005176	shim004554	May be involved in cellular response to stress. Required to maintain mitochondrial DNA (mtDNA) integrity and stability (By similarity)
lacE009668	1.19873	8.68836	3.62289e-07	spruce	OG6873_1	1	root	lacJ009499	shas008781	shim004561	NA
lacE007139	1.43301	9.0431	3.21519e-17	spruce	OG5544_1	1	root	lacJ007870	shas008794	shim004574	Dehydrogenase
lacE002365	1.09736	7.46249	4.44525e-15	spruce	OG2549_1	1	root	lacJ002326	shas006786	shim004623	Actin cortical patch component
lacE002360	1.2005	7.25415	1.59154e-20	spruce	OG2547_1	1	root	lacJ002331	shas006790	shim004626	RNA recognition motif. (a.k.a. RRM, RBD, or RNP domain)
lacE003667	1.5346	5.67432	3.53887e-19	spruce	OG3388_1	1	root	lacJ001783	shas005379	shim004656	K00988 ATP adenylyltransferase EC 2.7.7.53
lacE000921	1.57858	5.35389	1.02546e-28	spruce	OG1613_1	1	root	lacJ001387	shas000751	shim004676	phosphoribosyl-aminoimidazole-succinocarboxamide synthase
lacE001519	1.53139	6.38377	5.06112e-19	spruce	OG1996_1	1	root	lacJ008717	shas003654	shim004678	NADH-dependent flavin oxidoreductase
lacE002145	1.54621	4.8685	4.27394e-41	spruce	OG2410_1	1	root	lacJ006299	shas007207	shim004707	Catalyzes the interconversion of methylthioribose-1- phosphate (MTR-1-P) into methylthioribulose-1-phosphate (MTRu-1-P) (By similarity)
lacE008311	2.29902	6.14747	1.99315e-60	spruce	OG6199_1	1	root	lacJ009852	shas009062	shim004739	conserved hypothetical protein
lacE007628	1.92374	7.95346	1.25867e-18	spruce	OG5829_1	1	root	lacJ010954	shas006244	shim004783	serine palmitoyltransferase
lacE007629	1.12153	9.14559	1.80812e-15	spruce	OG5830_1	1	root	lacJ010953	shas006245	shim004785	glutamate carboxypeptidase
lacE007638	1.19132	8.18557	1.38974e-10	spruce	OG5837_1	1	root	lacJ008819	shas006253	shim004793	alanine aminotransferase
lacE009006	2.17779	9.11971	1.81081e-10	spruce	OG6529_1	1	root	lacJ007519	shas004979	shim004817	malate synthase
lacE009010	1.17301	6.797	4.39014e-21	spruce	OG6532_1	1	root	lacJ007515	shas004975	shim004821	Phosphomevalonate kinase
lacE003430	2.60634	7.57129	3.64583e-06	spruce	OG3220_1	1	root	lacJ005011	shas006387	shim004851	homoserine acetyltransferase family protein
lacE006428	1.04642	5.48308	1.25897e-08	spruce	OG5075_1	1	root	lacJ012974	shas002586	shim004916	Zinc finger, C2H2 type
lacE008631	1.84471	6.10237	1.1936e-17	spruce	OG6366_1	1	root	lacJ008884	shas000077	shim004941	#N/A
lacE005727	1.37048	6.25216	8.87577e-20	spruce	OG4643_1	1	root	lacJ004035	shas008194	shim004951	pre-mRNA-splicing factor spp2
lacE009194	1.62029	7.58819	0.000284846	spruce	OG6628_1	1	root	lacJ007198	shas009233	shim004982	beta-glucosidase
lacE000618	1.36604	7.60882	7.28807e-23	spruce	OG1423_1	1	root	lacJ005718	shas001942	shim005012	guanine nucleotide-binding protein
lacE009111	2.98566	8.40323	9.57061e-12	spruce	OG6582_1	1	root	lacJ000606	shas001144	shim005020	Ammonium transporter
lacE005038	3.82845	8.23609	4.81278e-13	spruce	OG4268_1	1	root	lacJ008188	shas006873	shim005071	Polysaccharide deacetylase family protein
lacE005037	1.71361	8.59905	1.8017e-10	spruce	OG4267_1	1	root	lacJ008189	shas006872	shim005072	Carboxylesterase
lacE009845	4.06434	7.40551	5.19045e-10	spruce	OG6953_1	1	root	lacJ001370	shas002950	shim005096	Amidohydrolase family
lacE009850	4.39443	9.11492	1.04682e-12	spruce	OG6957_1	1	root	lacJ001365	shas002945	shim005101	OPT oligopeptide transporter protein
lacE009282	2.07327	9.53514	2.14166e-12	spruce	OG6677_1	1	root	lacJ008408	shas003292	shim005110	aldehyde reductase
lacE009277	1.22776	6.15734	2.55269e-21	spruce	OG6673_1	1	root	lacJ008413	shas003287	shim005115	P-type ATPase
lacE002805	2.27315	7.28138	5.5007e-21	spruce	OG2824_1	1	root	lacJ003369	shas007459	shim005119	DUF6 domain protein
lacE007348	2.03338	6.33968	4.98621e-11	spruce	OG5662_1	1	root	lacJ006019	shas003759	shim005156	Enoyl-CoA hydratase
lacE002752	1.02497	5.4451	1.21301e-18	spruce	OG2795_1	1	root	lacJ006839	shas001288	shim005179	Choline/Carnitine o-acyltransferase
lacE008542	1.03753	8.25082	8.34547e-10	spruce	OG6311_1	1	root	lacJ008260	shas001530	shim005192	Inherit from opiNOG: Glutathione S-transferase
lacE005960	2.08015	5.54048	7.55674e-45	spruce	OG4782_1	1	root	lacJ005812	shas007777	shim005213	NA
lacE006054	2.0579	5.32325	2.91413e-42	spruce	OG4835_1	1	root	lacJ002157	shas007316	shim005222	thiamin biosynthesis protein
lacE006537	1.91401	7.93329	0.00246061	spruce	OG5145_1	1	root	lacJ005053	shas008105	shim005291	Putative cyclase
lacE002818	1.60455	8.86951	3.60555e-07	spruce	OG2830_1	1	root	lacJ003357	shas009425	shim005313	transporter
lacE006404	2.14104	6.97813	1.04414e-22	spruce	OG5066_1	1	root	lacJ006894	shas008319	shim005323	(Mfs) transporter
lacE008270	2.55613	5.04175	2.24437e-28	spruce	OG6180_1	1	root	lacJ009924	shas002975	shim005421	NA
lacE009410	1.95497	7.5843	8.05435e-07	spruce	OG6750_1	1	root	lacJ009349	shas006672	shim005454	regulatory protein
lacE007771	1.0276	4.02293	0.00973156	spruce	OG5910_1	1	root	lacJ007927	shas0049310	shim005469	NA
lacE006494	1.38637	7.44125	1.63241e-15	spruce	OG5112_1	1	root	lacJ005887	shas002531	shim005518	Prolyl oligopeptidase, N-terminal beta-propeller domain
lacE000300	1.6364	6.18442	3.66698e-08	spruce	OG1210_1	1	root	lacJ003400	shas004622	shim005527	NA
lacE001777	2.26643	8.29227	2.35939e-08	spruce	OG2207_1	1	root	lacJ000746	shas001839	shim005595	Macrophage migration inhibitory factor (MIF)
lacE003103	1.1702	6.13466	4.02709e-08	spruce	OG3014_1	1	root	lacJ000539	shas002325	shim005629	tRNA nucleus export receptor which facilitates tRNA translocation across the nuclear pore complex. Involved in pre- tRNA splicing, probably by affecting the interaction of pre-tRNA with splicing endonuclease (By similarity)
lacE000493	1.47292	5.07946	1.89142e-17	spruce	OG7655_1	1	root	NONE	shas001360	shim005637	NA
lacE004119	3.65755	3.83022	9.69735e-08	spruce	OG3676_1	1	root	lacJ007117	shas006330	shim005677	NA
lacE009137	1.26213	6.65197	3.13226e-28	spruce	OG6594_1	1	root	lacJ004192	shas005065	shim005718	Phytanoyl-CoA dioxygenase family protein
lacE006173	1.07891	6.2898	4.59716e-17	spruce	OG4921_1	1	root	lacJ001868	shas000791	shim005824	F-box domain-containing protein
lacE006179	2.07495	10.4068	4.00151e-12	spruce	OG4926_1	1	root	lacJ001874	shas000786	shim005829	Catalyzes the initial reaction in the xylose utilization pathway by reducing D-xylose into xylitol. Xylose is a major component of hemicelluloses such as xylan. Most fungi utilize D- xylose via three enzymatic reactions, xylose reductase (XR), xylitol dehydrogenase (XDH), and xylulokinase, to form xylulose 5- phosphate, which enters pentose phosphate pathway
lacE004564	1.12398	4.94629	4.62199e-11	spruce	OG3966_1	1	root	lacJ004379	shas006843	shim005877	Domain of unknown function (DUF1768)
lacE003112	1.13704	7.87189	7.05198e-06	spruce	OG3021_1	1	root	lacJ000548	shas002316	shim005939	UbiE COQ5 methyltransferase
lacE008868	1.00931	7.60412	1.50372e-13	spruce	OG6467_1	1	root	lacJ009913	shas005076	shim005970	diphosphomevalonate decarboxylase
lacE010344	1.08006	6.01884	2.23155e-17	spruce	OG7170_1	1	root	lacJ010212	shas010828	shim005972	Arrestin (or S-antigen), N-terminal domain
lacE009268	1.11487	7.72867	6.64418e-12	spruce	OG6668_1	1	root	lacJ010709	shas009507	shim005989	bifunctional purine biosynthetic protein
lacE002075	1.39674	4.98122	5.47171e-17	spruce	OG2377_1	1	root	lacJ002188	shas005919	shim006010	Mn2 homeostasis protein (Per1)
lacE002196	1.15368	8.16425	9.99957e-19	spruce	OG2442_1	1	root	lacJ003797	shas005980	shim006036	aspartyl aminopeptidase
lacE007261	3.10455	9.07025	1.8387e-71	spruce	OG5609_1	1	root	lacJ006492	shas004967	shim006099	bleomycin hydrolase
lacE008906	1.34049	7.22489	9.17237e-12	spruce	OG6481_1	1	root	lacJ008963	shas006644	shim006115	NA
lacE007953	1.05084	7.72123	2.13788e-17	spruce	OG6005_1	1	root	lacJ007617	shas004712	shim006138	RmlD substrate binding domain
lacE002113	1.43988	6.97358	5.02991e-18	spruce	OG2396_1	1	root	lacJ001660	shas005564	shim006182	alpha/beta hydrolase fold
lacE002034	2.29743	4.03802	9.99301e-59	spruce	OG2365_1	1	root	lacJ009987	shas006623	shim006220	ZnF_C2H2
lacE008838	1.08522	7.81234	6.11331e-07	spruce	OG6454_1	1	root	lacJ009001	shas002589	shim006288	Protein of unknown function (DUF3602)
lacE008835	2.31854	10.1844	2.62549e-24	spruce	OG6452_1	1	root	lacJ009004	shas002591	shim006290	glucose-6-phosphate isomerase
lacE008832	1.46651	6.32812	7.61291e-34	spruce	OG6450_1	1	root	lacJ009008	shas002595	shim006293	Inherit from opiNOG: COP9 (constitutive photomorphogenic) homolog, subunit 3 (Arabidopsis
lacE008831	1.76091	10.4555	1.22807e-08	spruce	OG6449_1	1	root	lacJ009009	shas002596	shim006294	protoplast secreted protein 2
lacE008829	3.21338	9.19854	1.61686e-16	spruce	OG6448_1	1	root	lacJ009011	shas002597	shim006295	protoplast secreted protein 2
lacE002678	3.04997	6.96008	3.74409e-23	spruce	OG2745_1	1	root	lacJ000356	shas004517	shim006337	Domain of unknown function (DUF1932)
lacE004587	2.95788	5.04062	3.58143e-52	spruce	OG3979_1	1	root	lacJ005226	shas008360	shim006362	Amino acid permease
lacE001889	1.22859	6.30566	0.00110527	spruce	OG2281_1	1	root	lacJ008063	shas001090	shim006372	TIM-barrel enzyme family protein
lacE001821	1.12157	7.56957	1.54549e-11	spruce	OG2240_1	1	root	lacJ001985	shas008179	shim006428	Inherit from opiNOG: family with sequence similarity 72, member
lacE002289	4.7852	9.04031	3.60067e-12	spruce	OG2503_1	1	root	lacJ003995	shas003007	shim006443	NA
lacE002286	1.07457	4.99704	2.97436e-16	spruce	OG2502_1	1	root	lacJ003992	shas003009	shim006445	ATP-dependent RNA helicase DRS1
lacE005463	1.58331	8.38219	5.36975e-13	spruce	OG4496_1	1	root	lacJ005362	shas002505	shim006497	Phosphoglucomutase
lacE006008	1.04103	5.9197	6.19235e-16	spruce	OG4809_1	1	root	lacJ008244	shas007614	shim006503	NEDD8-activating enzyme E1 regulatory subunit
lacE002103	1.11789	7.06743	4.06129e-15	spruce	OG2390_1	1	root	lacJ001651	shas005555	shim006512	t-complex protein 1
lacE002106	1.37539	8.75254	2.15468e-11	spruce	OG2392_1	1	root	lacJ001654	shas005558	shim006515	NAD-binding Rossmann fold oxidoreductase family protein
lacE003251	1.09542	6.1995	4.47561e-13	spruce	OG3109_1	1	root	lacJ009374	shas007952	shim006563	arginine n-methyltransferase
lacE004726	1.90752	7.66673	0.00317466	spruce	OG4075_1	1	root	lacJ002872	shas003582	shim006567	Dienelactone hydrolase family
lacE000678	1.2094	4.90105	1.92891e-21	spruce	OG1459_1	1	root	lacJ004226	shas004466	shim006594	inositol monophosphatase
lacE008910	2.54204	7.61093	8.40695e-18	spruce	OG6483_1	1	root	lacJ008967	shas006649	shim006639	Fructose-bisphosphate aldolase class-II
lacE008914	1.43202	4.72579	6.31013e-22	spruce	OG6485_1	1	root	lacJ008971	shas006652	shim006642	Ribonuclease that specifically degrades pre-mRNAs with a defective 5' end cap and is part of a pre-mRNA capping quality control. Has decapping and pyrophosphohydrolase activities. Has decapping activity toward incomplete 5' end cap mRNAs such as unmethylated 5' end-capped RNA to release GpppN and 5' end monophosphate RNA. Also possesses RNA 5'-pyrophosphohydrolase activity by hydrolyzing the 5' e…
lacE002601	1.69468	5.02755	1.31213e-27	spruce	OG2699_1	1	root	lacJ000700	shas002618	shim006657	monooxygenase
lacE007393	2.29148	1.40956	6.34068e-25	spruce	OG5695_1	1	root	lacJ003749	shas006305	shim006677	#N/A
lacE010924	2.80571	7.52826	4.05642e-36	spruce	OG7377_1	1	root	lacJ003752	shas009875	shim006682	K16055 trehalose 6-phosphate synthase phosphatase EC 2.4.1.15 3.1.3.12
lacE004728	2.10496	2.20954	9.31455e-13	spruce	OG7955_1	1	root	lacJ002870	NONE	shim006752	NA
lacE000476	2.74632	8.56229	5.99238e-07	spruce	OG1322_1	1	root	lacJ002759	shas001344	shim006755	dihydrodipicolinate
lacE000467	3.02953	8.43867	8.25001e-09	spruce	OG1316_1	1	root	lacJ004489	shas001335	shim006763	NA
lacE000463	1.48569	7.59262	2.92868e-23	spruce	OG1314_1	1	root	lacJ004493	shas001329	shim006766	alpha,alpha-trehalose-phosphate synthase
lacE004285	2.04768	3.43317	1.01404e-23	spruce	OG3793_1	1	root	lacJ005184	shas000429	shim006783	Putative methyltransferase
lacE004289	1.28712	9.13762	7.44671e-13	spruce	OG3797_1	1	root	lacJ005179	shas000434	shim006787	alpha/beta hydrolase fold
lacE008670	1.44051	7.13108	5.95425e-17	spruce	OG6392_1	1	root	lacJ009629	shas009676	shim006791	Hydroxymethylglutaryl-CoA synthase
lacE001811	1.13992	5.19215	0.0012978	spruce	OG2236_1	1	root	lacJ000711	shas001803	shim006803	NA
lacE007397	1.7631	6.11285	1.90432e-35	spruce	OG5698_1	1	root	lacJ003745	shas006308	shim006816	FAD dependent oxidoreductase
lacE009520	1.14417	4.73477	2.85829e-12	spruce	OG6806_1	1	root	lacJ008940	shas009091	shim006862	Gamma-butyrobetaine
lacE004159	2.23633	9.272	9.55065e-13	spruce	OG3701_1	1	root	lacJ000018	shas004030	shim006892	Dehydrogenase
lacE007427	1.04523	7.2468	1.81019e-10	spruce	OG5715_1	1	root	lacJ008275	shas003089	shim006917	lysyl-tRNA synthetase
lacE004364	1.04028	7.26954	0.00143998	spruce	OG3838_1	1	root	lacJ005310	shas001737	shim006930	#N/A
lacE004989	2.30859	10.3294	5.49676e-10	spruce	OG4241_1	1	root	lacJ008485	shas002330	shim006934	DUF1479 domain protein
lacE000657	1.81459	5.84271	2.79473e-30	spruce	OG1447_1	1	root	lacJ004251	shas004487	shim007026	NA
lacE000336	2.28638	4.24963	1.4005e-07	spruce	OG1234_1	1	root	lacJ011290	shas007495	shim007052	BTB/POZ domain
lacE005759	1.79481	7.98723	9.59737e-23	spruce	OG4659_1	1	root	lacJ003636	shas001655	shim007116	importin beta-4 subunit
lacE009203	1.13745	7.16876	1.24405e-17	spruce	OG6632_1	1	root	lacJ003767	shas007735	shim007147	t-complex protein 1
lacE006979	1.16014	6.75727	1.09295e-20	spruce	OG5433_1	1	root	lacJ007043	shas012027	shim007203	bifunctional purine biosynthesis protein
lacE004788	1.8037	5.42742	1.86518e-19	spruce	OG4118_1	1	root	lacJ003294	shas003146	shim007262	NA
lacE009917	1.68444	6.14913	1.58139e-07	spruce	OG6984_1	1	root	lacJ008445	shas000152	shim007266	#N/A
lacE008098	1.1388	5.86646	1.3511e-13	spruce	OG6075_1	1	root	lacJ008125	shas009184	shim007432	serine threonine-protein kinase
lacE004595	1.53519	7.26811	4.57131e-19	spruce	OG3985_1	1	root	lacJ005217	shas008368	shim007448	Mitochondrial carrier protein
lacE004596	2.83691	7.71184	3.50731e-13	spruce	OG3986_1	1	root	lacJ005216	shas008369	shim007449	Glycosyl hydrolases family 18
lacE002274	1.26013	3.20642	5.26655e-12	spruce	OG2496_1	1	root	lacJ003981	shas003020	shim007464	Eukaryotic translation initiation factor 4G1
lacE002281	3.81512	11.0894	1.31313e-19	spruce	OG2500_1	1	root	lacJ003987	shas003014	shim007467	Phenylalanine ammonia-lyase
lacE002618	1.22751	8.31438	4.78065e-13	spruce	OG2707_1	1	root	lacJ000680	shas002636	shim007479	RING
lacE008257	1.08368	6.52012	1.53105e-15	spruce	OG6170_1	1	root	lacJ008085	shas000915	shim007493	galactose-1-phosphate uridylyltransferase
lacE011268	1.42462	11.3109	8.07232e-15	spruce	OG7466_1	1	root	lacJ010493	shas009959	shim007528	Destroys radicals which are normally produced within the cells and which are toxic to biological systems (By similarity)
lacE000760	1.28474	5.8227	1.18444e-24	spruce	OG1500_1	1	root	lacJ000284	shas002410	shim007542	CTP synthase
lacE001084	1.82787	6.26253	1.07904e-18	spruce	OG1711_1	1	root	lacJ008758	shas007078	shim007555	Major Facilitator Superfamily
lacE006781	1.27645	6.80734	1.59974e-24	spruce	OG5302_1	1	root	lacJ006689	shas004647	shim007586	nucleoside cotransporter
lacE006788	1.03955	10.6666	8.90106e-09	spruce	OG5309_1	1	root	lacJ006696	shas004640	shim007593	Protein of unknown function (DUF3421)
lacE008144	1.1138	5.95767	1.51511e-18	spruce	OG6105_1	1	root	lacJ006933	shas002133	shim007603	Bestrophin, RFP-TM, chloride channel
lacE005808	1.18703	6.79563	2.31113e-21	spruce	OG4688_1	1	root	lacJ011049	shas009716	shim007645	NA
lacE003279	1.5873	8.1112	0.000121401	spruce	OG3114_1	1	root	lacJ000825	shas002746	shim007655	Permease
lacE008482	1.02762	7.19817	2.70454e-05	spruce	OG6276_1	1	root	lacJ007857	shas007014	shim007675	Cytochrome P450
lacE007713	1.97597	10.2951	4.01957e-09	spruce	OG5875_1	1	root	lacJ008142	shas000085	shim007687	transporter
lacE010971	1.5949	12.537	3.28854e-07	spruce	OG7391_1	1	root	lacJ012068	shas011100	shim007700	aspartic peptidase A1
lacE008751	4.10356	6.11057	1.03594e-56	spruce	OG6423_1	1	root	lacJ000779	shas005181	shim007737	Cytochrome p450
lacE010361	1.0255	9.06261	4.1852e-11	spruce	OG7180_1	1	root	lacJ010392	shas005620	shim007809	elongation factor 1 gamma domain-containing protein
lacE003137	1.68218	8.1575	5.35538e-17	spruce	OG3042_1	1	root	lacJ001547	shas007755	shim007843	adenosine kinase
lacE001201	1.35671	6.05107	4.5481e-08	spruce	OG1775_1	1	root	lacJ005481	shas000055	shim007847	Myb-like DNA-binding domain
lacE007360	3.34329	4.5908	6.3094e-28	spruce	OG5673_1	1	root	lacJ008568	shas004795	shim007984	#N/A
lacE002504	1.76255	5.36443	4.74119e-36	spruce	OG2634_1	1	root	lacJ001520	shas001500	shim008040	NmrA-like family
lacE001973	1.37465	6.96564	6.57674e-14	spruce	OG2331_1	1	root	lacJ003111	shas003322	shim008063	Pfam:TBC
lacE010397	2.11496	6.22672	5.04742e-43	spruce	OG7199_1	1	root	lacJ009334	shas002810	shim008113	glycoside hydrolase family 16 protein
lacE003220	1.54147	6.22919	2.02951e-13	spruce	OG3087_1	1	root	lacJ006391	shas006909	shim008243	Protein phosphatase 2C
lacE003216	1.47515	3.20339	3.20384e-21	spruce	OG3084_1	1	root	lacJ006385	shas006905	shim008247	#N/A
lacE000194	1.09741	7.87437	5.62776e-09	spruce	OG1123_1	1	root	lacJ003137	shas006598	shim008342	aflatoxin biosynthesis ketoreductase nor-1
lacE007961	1.39401	6.90294	8.94464e-12	spruce	OG6012_1	1	root	lacJ009756	shas004719	shim008397	Thioesterase superfamily
lacE007845	1.53961	8.15829	2.65395e-10	spruce	OG5948_1	1	root	lacJ002856	shas001706	shim008436	Dehydrogenase
lacE007844	1.19617	6.89697	4.82761e-06	spruce	OG5947_1	1	root	lacJ002857	shas001707	shim008437	2-deoxy-d-gluconate 3-dehydrogenase
lacE007281	1.16413	7.07202	1.52859e-14	spruce	OG5622_1	1	root	lacJ007384	shas005573	shim008512	E1-like activating enzyme involved in cytoplasm to vacuole transport (Cvt) and autophagy (By similarity)
lacE001393	1.79277	6.12721	3.53135e-20	spruce	OG1913_1	1	root	lacJ002982	shas001986	shim008517	4-nitrophenylphosphatase
lacE000287	2.18023	6.30385	1.36901e-09	spruce	OG1202_1	1	root	lacJ009557	shas004610	shim008547	2OG-Fe(II) oxygenase superfamily
lacE005686	2.06183	7.98795	5.81237e-18	spruce	OG4621_1	1	root	lacJ007253	shas004609	shim008548	2OG-Fe(II) oxygenase superfamily
lacE007753	2.16804	7.02938	4.85179e-22	spruce	OG5903_1	1	root	lacJ003874	shas001264	shim008568	NA
lacE002190	1.93108	9.85571	1.2783e-13	spruce	OG2438_1	1	root	lacJ003791	shas005974	shim008645	synthase
lacE002068	2.13282	7.05305	1.13895e-36	spruce	OG2372_1	1	root	lacJ002196	shas005927	shim008719	protein kinase dsk1
lacE008224	2.16161	5.63088	2.9769e-37	spruce	OG6152_1	1	root	lacJ005043	shas005685	shim008810	Catalyzes the phosphorylation of riboflavin (vitamin B2) to form flavin mononucleotide (FMN) coenzyme
lacE005208	2.42841	5.95158	2.15485e-50	spruce	OG4369_1	1	root	lacJ007181	shas009479	shim008818	carboxylase
lacE005211	1.16772	7.13265	0.00161494	spruce	OG4370_1	1	root	lacJ007185	shas009482	shim008819	lactam utilization protein lamB
lacE006934	1.12934	6.564	7.4242e-20	spruce	OG5407_1	1	root	lacJ004714	shas008328	shim008906	26S proteasome non-ATPase regulatory subunit 3
lacE007117	1.58323	5.57978	4.33743e-23	spruce	OG5525_1	1	root	lacJ006423	shas004363	shim008927	conserved hypothetical protein
lacE006193	2.75873	6.7439	7.09172e-16	spruce	OG4935_1	1	root	lacJ001887	shas000767	shim008971	glycine dehydrogenase
lacE008982	2.2929	7.74282	1.4647e-22	spruce	OG6520_1	1	root	lacJ009364	shas002566	shim008983	#N/A
lacE000983	1.64576	6.15252	1.74266e-13	spruce	OG1647_1	1	root	lacJ005847	shas001587	shim009366	alpha/beta hydrolase fold
lacE001438	1.54535	4.75037	1.46297e-23	spruce	OG1944_1	1	root	lacJ003026	shas002029	shim009387	GTP-Binding protein
lacE009856	1.84688	5.18103	6.77319e-12	spruce	OG6960_1	1	root	lacJ007489	shas006958	shim009401	cytosine deaminase
lacE010608	1.20306	9.17844	1.31535e-13	spruce	OG7280_1	1	root	lacJ010272	shas011193	shim009474	Transketolase, thiamine diphosphate binding domain
lacE002266	2.34032	2.73923	1.03066e-24	spruce	OG2490_1	1	root	lacJ005654	shas003028	shim009539	NA
lacE010166	1.97998	7.31945	1.91031e-18	spruce	OG7089_1	1	root	lacJ009316	shas003077	shim009931	NADH pyrophosphatase
lacE000655	2.82296	7.48183	2.62978e-39	spruce	OG1446_1	1	root	lacJ004253	shas004489	shim009942	MOSC domain
lacE004865	1.65442	5.99701	9.08587e-22	spruce	OG4167_1	1	root	lacJ007476	shas006970	shim010052	glycoside hydrolase family 61 protein
lacE009253	1.12887	5.63179	3.604e-20	spruce	OG6660_1	1	root	lacJ009589	shas006634	shim010083	Inherit from opiNOG: COP9 (constitutive photomorphogenic) homolog, subunit
lacE009167	1.09741	6.18096	3.93311e-15	spruce	OG6611_1	1	root	lacJ009393	shas007958	shim010113	Coatomer subunit zeta
lacE000176	3.58399	7.05366	7.60944e-38	spruce	OG1113_1	1	root	lacJ001998	shas008171	shim010119	agmatinase
lacE001944	1.12797	5.51861	8.61922e-15	spruce	OG2320_1	1	root	lacJ011417	shas009209	shim010325	Protein of unknown function (DUF952)
lacE005689	1.72845	6.30922	2.63004e-36	spruce	OG4623_1	1	root	lacJ002810	shas001666	shim010341	auxin efflux carrier
lacE000900	1.08378	6.3655	3.66292e-10	spruce	OG1598_1	1	root	lacJ001411	shas000726	shim010356	Isocitrate lyase
lacE005194	1.98993	6.41752	2.46558e-58	spruce	OG4361_1	1	root	lacJ009543	shas010417	shim010459	farnesyl pyrophosphate synthetase
lacE002840	1.91706	10.3762	3.00493e-32	spruce	OG2842_1	1	root	lacJ003333	shas002797	shim010462	Secreted metalloproteinase probably acting as a virulence factor (By similarity)
lacE010192	1.36504	7.77165	5.87644e-23	spruce	OG7103_1	1	root	lacJ010004	shas010655	shim010495	importin beta-1 subunit
lacE010310	1.52796	7.01316	1.348e-23	spruce	OG7156_1	1	root	lacJ007808	shas010257	shim010529	seryl-trna synthetase
lacE001058	2.97688	6.57405	3.42059e-15	spruce	OG7706_1	1	root	NONE	shas000269	shim010631	NmrA-like family
lacE007210	1.33622	7.34312	1.45865e-06	spruce	OG5584_1	1	root	lacJ006772	shas009134	shim010677	Isochorismatase family
lacE001116	1.05564	7.28132	1.14379e-09	spruce	OG1727_1	1	root	lacJ003829	shas005009	shim010852	NA
lacE009163	1.12027	6.74233	3.03343e-13	spruce	OG6608_1	1	root	lacJ009397	shas007962	shim010863	ser Thr protein phosphatase
lacE009462	1.56155	5.96017	1.08475e-09	spruce	OG6778_1	1	root	lacJ004462	shas003879	shim010920	TAM domain methyltransferase
lacE009881	2.80957	7.33046	7.6712e-40	spruce	OG6969_1	1	root	lacJ010453	shas005192	shim011231	FAD binding domain
lacE009880	3.75975	7.76922	3.8972e-24	spruce	OG6968_1	1	root	lacJ010451	shas005191	shim011232	#N/A
lacE009692	1.69586	7.04974	2.46685e-11	spruce	OG6883_1	1	root	lacJ004842	shas003718	shim011250	conserved hypothetical protein
lacE006809	1.47863	8.27156	6.2262e-07	spruce	OG5320_1	1	root	lacJ007007	shas005474	shim011265	formamidase
lacE009463	1.54425	5.82036	3.14911e-08	spruce	OG6779_1	1	root	lacJ004463	shas003878	shim011362	S-adenosylmethionine-dependent methyltransferase activity
lacE001017	1.11028	8.38991	1.25073e-09	spruce	OG1668_1	1	root	lacJ005749	shas008037	shim011468	NA
lacE004028	2.7588	4.62244	4.90828e-29	spruce	OG3634_1	1	root	lacJ006241	shas007718	shim011505	oxidoreductase, zinc-binding dehydrogenase family
lacE000766	1.97119	10.0764	0.00038315	spruce	OG1503_1	1	root	lacJ000291	shas002416	shim011846	Cellulase (glycosyl hydrolase family 5)
lacE010642	1.08732	8.54682	2.04427e-09	spruce	OG7289_1	1	root	lacJ011316	shas011906	shim011920	phosphoglycerate kinase
lacE005777	1.6725	5.72559	6.03794e-07	spruce	OG4672_1	1	root	lacJ006009	shas008598	shim012068	#N/A
lacE009657	1.0711	5.4479	9.99917e-11	spruce	OG6868_1	1	root	lacJ010820	shas007993	shim012091	Ankyrin repeat
lacE002309	3.92391	5.79438	7.30685e-31	spruce	OG2515_1	1	root	lacJ004015	shas002991	shim012306	heme steroid binding protein
lacE010679	1.41986	10.7876	2.5779e-14	spruce	OG7297_1	1	root	lacJ010259	shas011750	shim012456	Catalyzes the oxidative decarboxylation of 6- phosphogluconate to ribulose 5-phosphate and CO(2), with concomitant reduction of NADP to NADPH (By similarity)
lacE004064	3.04505	8.2343	1.99704e-88	spruce	OG3647_1	1	root	lacJ007761	shas003558	shim012899	#N/A
lacE002891	1.40128	10.3174	2.2075e-09	spruce	OG2869_1	1	root	lacJ005603	shas009403	shim013713	Glutamine phosphoribosylpyrophosphate amidotransferase
lacE008066	1.2245	10.4801	1.61858e-07	spruce	OG6064_1	1	root	lacJ008155	shas009557	shim014385	Malate dehydrogenase
lacE000698	1.03034	6.68673	0.00423739	spruce	OG1467_1	1	root	lacJ007561	shas004446	shim015471	NA
lacE000400	1.62128	8.9966	7.30579e-20	spruce	OG597_1	2	root	lacJ002091	shas000878	shim000972	NA
lacE004906	1.59648	5.59457	3.44187e-34	spruce	OG720_1	2	root	lacJ005927	shas003494	shim001417	AAA family ATPase
lacE005137	2.21422	6.92125	7.32931e-40	spruce	OG77_5	2	root	lacJ003972	shas007389	shim001527	Alcohol oxidase
lacE006921	2.11234	6.28421	1.03413e-74	spruce	OG779_1	2	root	lacJ002460	shas005156	shim001577	(Mfs) transporter
lacE007974	1.76567	6.74332	4.94023e-55	spruce	OG815_1	2	root	lacJ007604	shas004887	shim002428	DEAD DEAH box helicase
lacE004927	1.94337	7.48611	5.00933e-19	spruce	OG721_1	2	root	lacJ011404	shas007569	shim002551	NA
lacE004675	3.67983	10.4896	2.90902e-05	spruce	OG4038_1	2	root	lacJ004161	NONE	shim002570	Inherit from NOG: glutathione Stransferase
lacE009483	2.73804	7.27703	1.73945e-28	spruce	OG874_1	2	root	lacJ003213	shas005663	shim003118	NA
lacE000965	1.14478	7.43165	2.91517e-08	spruce	OG55_8	2	root	lacJ005830	shas005859	shim003369	Carboxypeptidase
lacE004693	1.52635	7.65031	3.18062e-20	spruce	OG714_1	2	root	lacJ004300	shas007158	shim003719	KR domain
lacE008290	3.84552	5.82147	3.31568e-34	spruce	OG831_1	2	root	lacJ003927	shas004749	shim003755	permease
lacE002114	4.36034	5.90945	1.2867e-42	spruce	OG109_1	2	root	lacJ001661	shas005565	shim004059	OPT oligopeptide transporter protein
lacE003108	1.56435	6.14147	3.08127e-20	spruce	OG6_36	2	root	lacJ000544	shas002320	shim005634	Cytochrome p450
lacE004566	5.34369	7.86589	2.94224e-09	spruce	OG712_1	2	root	lacJ004381	shas006845	shim005875	amine oxidase
lacE010712	1.26062	7.66515	5.15583e-07	spruce	OG918_1	2	root	lacJ010472	shas005788	shim006546	Cytochrome b5-like Heme/Steroid binding domain
lacE006413	1.64168	1.71796	2.50327e-09	spruce	OG762_1	2	root	lacJ008206	shas002575	shim006565	NA
lacE008054	4.022	6.35242	8.51727e-50	spruce	OG201_1	2	root	lacJ004946	shas003855	shim006908	Permease
lacE006915	1.7661	5.7832	2.57599e-50	spruce	OG778_1	2	root	lacJ007332	shas001446	shim006975	Heme oxygenase
lacE002179	1.20565	6.26067	5.15576e-18	spruce	OG644_1	2	root	lacJ003779	shas005965	shim007392	Guanine nucleotide-binding protein alpha-3 subunit
lacE008752	4.67309	7.97301	5.66152e-29	spruce	OG850_1	2	root	lacJ000780	shas005182	shim007739	synthase
lacE003143	1.52174	7.90898	4.52552e-16	spruce	OG671_1	2	root	lacJ001552	shas007749	shim007838	ABC transporter
lacE008749	7.02126	7.86812	3.81107e-24	spruce	OG849_1	2	root	lacJ000776	shas005179	shim008075	geranylgeranyl
lacE002572	1.33631	7.15811	2.61207e-26	spruce	OG658_1	2	root	lacJ002949	shas002110	shim008446	26S proteasome regulatory subunit
lacE007876	1.80964	7.02726	3.39658e-18	spruce	OG810_1	2	root	lacJ008381	shas005099	shim008556	Transcription factor
lacE003408	2.59739	5.63416	1.18144e-09	spruce	OG677_1	2	root	lacJ010497	shas009954	shim009325	conserved hypothetical protein
lacE008958	1.83656	9.36193	2.58136e-10	spruce	OG859_1	2	root	lacJ008000	shas003484	shim009873	fumarylacetoacetate hydrolase
lacE002585	1.18255	6.04065	2.47725e-16	spruce	OG659_1	2	root	lacJ002935	shas002095	shim009967	N-terminal acetyltransferase
lacE011822	2.81944	4.44267	9.58263e-62	spruce	OG939_1	2	root	lacJ011724	shas005198	shim010004	ZnF_C2H2
lacE010893	1.48515	6.09049	3.97644e-30	spruce	OG921_1	2	root	lacJ010776	shas010377	shim010147	sulfate transporter family protein
lacE005984	1.37349	8.11305	3.30287e-09	spruce	OG757_1	2	root	lacJ004468	shas003873	shim010902	NA
lacE003598	1.34241	7.64128	2.64647e-18	spruce	OG682_1	2	root	lacJ009191	shas010224	shim011145	ATP-binding cassette, subfamily F, member 2
lacE004055	1.1723	7.54338	0.000234131	spruce	OG690_1	2	root	lacJ007905	shas005315	shim011283	Major Facilitator Superfamily
lacE005762	1.35934	7.90175	2.94966e-10	spruce	OG55_2	2	root	lacJ003632	shas001651	shim013246	Carboxypeptidase
lacE003562	1.11848	8.14755	2.48808e-07	spruce	OG681_1	2	root	lacJ003434	shas004226	shim013250	NA
lacE002255	1.33531	7.24725	5.08481e-22	spruce	OG650_1	2	root	lacJ005665	shas003038	shim013254	Asparaginyl-tRNA synthetase
lacE008425	1.4672	8.86923	1.68632e-14	spruce	OG841_1	2	root	lacJ000320	shas009041	shim013967	phosphoenolpyruvate carboxykinase
lacE004120	1.64438	4.37875	0.00109903	spruce	OG494_1	3	root	lacJ007118	shas006331	shim005678	#N/A
lacE000735	2.20312	4.3757	1.02304e-52	spruce	OG70_1	4	root	lacJ000255	shas002385	shim009023	Inherit from opiNOG: Moloney leukemia virus
lacE006329	2.79867	5.69036	8.57025e-29	spruce	OG309_1	5	root	lacJ003057	shas003186	shim012114	BTB/POZ domain
lacE001015	1.18079	7.31481	2.03711e-12	spruce	OG363_1	6	root	lacJ005750	shas008039	shim008791	#N/A
lacE002288	8.81486	12.6762	1.51805e-10	spruce	#N/A	1	singleton	#N/A	#N/A	#N/A	#N/A
lacE002306	5.1504	11.0395	1.33107e-37	spruce	#N/A	1	singleton	#N/A	#N/A	#N/A	#N/A
lacE002310	4.04544	9.87569	7.94206e-20	spruce	#N/A	1	singleton	#N/A	#N/A	#N/A	#N/A
lacE003182	1.44205	1.22552	9.92305e-17	spruce	#N/A	1	singleton	#N/A	#N/A	#N/A	#N/A
lacE004907	3.23715	7.30844	3.6431e-16	spruce	#N/A	1	singleton	#N/A	#N/A	#N/A	NA
lacE004926	2.26349	6.93502	1.2236e-25	spruce	#N/A	1	singleton	#N/A	#N/A	#N/A	Methyltransferase
lacE004928	1.56491	2.99711	2.38502e-15	spruce	#N/A	1	singleton	#N/A	#N/A	#N/A	#N/A
lacE005501	2.7307	0.751457	6.57404e-17	spruce	#N/A	1	singleton	#N/A	#N/A	#N/A	#N/A
lacE006867	1.31209	4.73906	5.40371e-07	spruce	#N/A	1	singleton	#N/A	#N/A	#N/A	#N/A
lacE006922	2.84635	2.98801	6.04933e-71	spruce	#N/A	1	singleton	#N/A	#N/A	#N/A	(Mfs) transporter
lacE007929	3.09213	4.03796	8.58092e-22	spruce	#N/A	1	singleton	#N/A	#N/A	#N/A	#N/A
lacE008275	1.74959	4.54852	0.000946001	spruce	#N/A	1	singleton	#N/A	#N/A	#N/A	#N/A
lacE009019	2.65814	4.34207	2.82212e-09	spruce	#N/A	1	singleton	#N/A	#N/A	#N/A	NA
lacE010508	1.12716	2.87542	3.88186e-05	spruce	#N/A	1	singleton	#N/A	#N/A	#N/A	#N/A
lacE011652	1.19972	2.9847	1.51189e-10	spruce	#N/A	1	singleton	#N/A	#N/A	#N/A	#N/A
lacE011714	2.08353	5.5754	8.33264e-59	spruce	#N/A	1	singleton	#N/A	#N/A	#N/A	2OG-Fe(II) oxygenase superfamily
lacE006676	1.929	6.10496	7.06101e-33	pine	OG518_1	1	lac_shas	lacJ006630	shas007565	NONE	Inherit from euNOG: synthase
lacE008558	1.60316	5.88256	2.50427e-25	pine	OG50_4	1	lac_shas	lacJ010754	shas009349	shim001034	norsolorinic acid reductase
lacE008564	2.49649	1.12036	1.20634e-23	pine	OG48_4	1	lac_shas	lacJ006671	shas000548	shim001641	Carotenoid ester lipase
lacE002366	2.7709	8.08944	6.261e-23	pine	OG374_2	1	lac_shas	lacJ002325	shas006785	shim004622	(Mfs) transporter
lacE009112	1.0097	5.75741	4.92956e-07	pine	OG167_3	1	lac_shas	lacJ000607	shas001145	shim005021	NA
lacE005790	2.48348	4.62053	1.51849e-47	pine	OG379_2	1	lac_shas	lacJ005997	shas008578	shim006660	1,3-beta-glucanosyltransferase
lacE008067	3.30454	7.01208	2.36088e-22	pine	OG144_2	1	lac_shas	lacJ008156	shas009556	shim008038	#N/A
lacE002699	3.05952	7.96182	7.55358e-45	pine	OG18_12	1	lac_shas	lacJ000911	shas004496	shim008330	Cytochrome P450
lacE002700	3.15843	6.43056	6.12871e-76	pine	OG18_13	1	lac_shas	lacJ000910	shas010195	shim008330	Cytochrome P450
lacE008715	2.79009	8.67021	6.26579e-66	pine	OG72_1	1	lac_shas	lacJ011748	shas002865	shim008476	Cytochrome p450
lacE007533	2.09708	5.23035	8.71522e-23	pine	OG79_3	1	lac_shas	lacJ000625	shas001164	shim009860	MFS efflux transporter
lacE001801	2.85916	6.21722	7.54523e-24	pine	OG369_1	1	lac_shas	lacJ000720	shas001812	shim010768	Secreted aspartic endopeptidase that allows assimilation of proteinaceous substrates. Can catalyze hydrolysis of the major structural proteins of basement membrane, elastin, collagen, and laminin
lacE002353	1.31504	7.66	1.42545e-13	pine	OG7789_1	1	lac_shas	lacJ011299	shas000097	NONE	Dihydroxyacetone kinase
lacE008468	1.54349	3.66785	1.03903e-26	pine	OG8232_1	1	lac_shas	lacJ008810	shas001565	NONE	#N/A
lacE005702	10.086	12.1986	3.18857e-184	pine	OG8030_1	1	lac_shas	lacJ002824	shas001678	NONE	chitin binding protein
lacE003462	5.06055	10.5008	8.18473e-11	pine	OG8990_1	1	lac_shas	NONE	shas001782	NONE	Allergenic cerato-platanin Asp F13
lacE000757	1.59851	7.4258	5.262e-08	pine	OG7681_1	1	lac_shas	lacJ000281	shas002407	NONE	NA
lacE011651	1.83559	4.48026	6.71854e-33	pine	OG9778_1	1	lac_shas	NONE	shas002548	NONE	Dopa 4,5-dioxygenase family
lacE004326	1.6024	7.12592	1.12595e-10	pine	OG7926_1	1	lac_shas	lacJ001112	shas003930	NONE	Lipase (class 3)
lacE008591	3.20635	5.50557	1.36041e-62	pine	OG9336_1	1	lac_shas	NONE	shas004014	NONE	#N/A
lacE000294	4.75129	5.09319	4.41e-100	pine	OG7642_1	1	lac_shas	lacJ003405	shas004617	NONE	#N/A
lacE001105	1.95894	2.37346	2.06959e-06	pine	OG7711_1	1	lac_shas	lacJ003819	shas005001	NONE	#N/A
lacE003791	1.67765	4.81186	2.10376e-33	pine	OG7885_1	1	lac_shas	lacJ002272	shas005390	NONE	NA
lacE010437	5.26852	3.76285	1.22703e-27	pine	OG8416_1	1	lac_shas	lacJ003686	shas005695	NONE	Contributes to surface hydrophobicity, which is important for processes such as association of hyphae in reproductive structures, dispersal of aerial spores and adhesion of pathogens to host structures
lacE004005	4.04827	6.72258	2.84805e-64	pine	OG7905_1	1	lac_shas	lacJ004628	shas006114	NONE	#N/A
lacE003185	2.69558	5.10293	2.07211e-22	pine	OG7845_1	1	lac_shas	lacJ007220	shas006205	NONE	nmrA family transcriptional regulator
lacE000331	1.74094	5.16479	5.02109e-16	pine	OG7645_1	1	lac_shas	lacJ009182	shas007500	NONE	#N/A
lacE007462	1.28257	4.57852	2.13342e-22	pine	OG8159_1	1	lac_shas	lacJ004908	shas007835	NONE	RTA1 domain protein
lacE006541	2.73057	1.91346	1.13347e-36	pine	OG8090_1	1	lac_shas	lacJ005057	shas008109	NONE	#N/A
lacE003905	1.46435	8.24751	5.45412e-24	pine	OG7899_1	1	lac_shas	lacJ006175	shas009289	NONE	NA
lacE008940	2.2252	3.39349	9.61313e-20	pine	OG9365_1	1	lac_shas	NONE	shas010161	NONE	alpha-glucosidase
lacE003045	4.01491	2.66794	2.24716e-56	pine	OG7834_1	1	lac_shas	lacJ004775	shas010740	NONE	#N/A
lacE007801	2.00162	6.19638	8.28718e-23	pine	OG8181_1	1	lac_shas	lacJ001268	shas012371	NONE	conserved hypothetical protein
lacE004137	1.6817	2.7132	1.64543e-12	pine	OG277_3	2	lac_shas	lacJ009911	shas012105	shim007363	NADH-dependent flavin oxidoreductase
lacE008862	1.39025	6.98005	2.1894e-13	pine	OG155_7	2	lac_shas	lacJ009919	shas005081	shim011412	NA
lacE001860	1.36538	3.49643	1.04243e-14	pine	OG15_23	1	lacE	lacJ001948	NONE	shim002468	NRPS-like enzyme
lacE001861	2.26304	5.72651	4.36973e-33	pine	OG15_24	1	lacE	lacJ001948	NONE	shim002468	NRPS-like enzyme
lacE008139	1.49269	6.10853	5.70567e-10	pine	OG110_1	2	lacE	lacJ006437	shas004678	shim006102	beta-galactosidase
lacE010282	2.25423	8.28087	2.68531e-12	pine	OG110_3	2	lacE	lacJ006437	shas004678	shim006102	beta-galactosidase
lacE006407	2.06514	7.87202	1.67328e-28	pine	OG152_3	3	lacE	NONE	shas008322	shim010269	Cytochrome p450
lacE000366	3.22499	6.97759	9.25583e-76	pine	OG42_7	1	lacrymans	lacJ001257	shas007140	shim000702	Carboxylesterase family
lacE002429	1.06668	7.33156	1.11227e-11	pine	OG655_1	1	lacrymans	lacJ011195	NONE	shim003629	#N/A
lacE005889	1.05478	5.21384	9.65537e-16	pine	OG655_2	1	lacrymans	lacJ005523	NONE	shim003629	NA
lacE008385	5.38636	10.0787	6.4581e-20	pine	OG9319_1	1	lacrymans	lacJ007920	NONE	NONE	Contributes to surface hydrophobicity, which is important for processes such as association of hyphae in reproductive structures, dispersal of aerial spores and adhesion of pathogens to host structures
lacE008786	1.05823	0.401499	1.22708e-06	pine	OG9357_1	1	lacrymans	lacJ007316	NONE	NONE	Receptor
lacE001206	1.90408	3.10309	1.66757e-24	pine	OG8853_1	1	lacrymans	lacJ005487	NONE	NONE	#N/A
lacE001496	3.0764	4.15702	2.97972e-37	pine	OG8859_1	1	lacrymans	lacJ010346	NONE	NONE	#N/A
lacE003461	2.73795	9.29403	3.07456e-15	pine	OG8989_1	1	lacrymans	lacJ002645	NONE	NONE	Allergenic cerato-platanin Asp F13
lacE005127	2.56449	11.3363	3.36171e-07	pine	OG9081_1	1	lacrymans	lacJ003957	NONE	NONE	#N/A
lacE005304	2.9773	3.44263	1.3606e-59	pine	OG9100_1	1	lacrymans	lacJ000569	NONE	NONE	#N/A
lacE012283	1.54622	0.5177	4.36873e-10	pine	OG9894_1	1	lacrymans	lacJ012665	NONE	NONE	#N/A
lacE005065	1.13922	5.90187	2.9973e-20	pine	OG407_1	2	lacrymans	lacJ009888	shas000316	shim003897	integral membrane protein
lacE006651	1.61648	6.64861	1.2538e-13	pine	OG136_1	3	lacrymans	lacJ006107	shas003464	shim008530	K homeostasis protein Kha1
lacE006723	2.54092	6.51345	3.64529e-61	pine	OG315_1	1	root	lacJ005964	shas008467	shim000200	beta-hexosaminidase
lacE004761	7.44697	8.75873	1.01881e-95	pine	OG402_1	1	root	lacJ003321	shas003173	shim001304	Lipase (class 3)
lacE006081	3.04069	9.80325	1.34175e-41	pine	OG416_2	1	root	lacJ005574	NONE	shim001599	Short chain dehydrogenase
lacE000498	5.01434	10.2645	2.28233e-50	pine	OG144_3	1	root	lacJ002737	shas006524	shim002239	#N/A
lacE007970	2.06646	5.68368	1.7537e-07	pine	OG333_1	1	root	lacJ007600	shas004883	shim002424	Dehydrogenase E1 component
lacE000864	1.56951	5.48528	1.49745e-08	pine	OG71_2	1	root	lacJ008690	shas006338	shim002606	Major Facilitator Superfamily
lacE006463	1.67233	7.27966	6.02101e-10	pine	OG313_1	1	root	lacJ006957	shas005878	shim002747	Serine carboxypeptidase
lacE003787	2.06594	6.81481	3.99879e-45	pine	OG395_2	1	root	lacJ002269	NONE	shim003087	domain protein
lacE007093	1.9828	4.964	7.72327e-11	pine	OG321_1	1	root	lacJ001079	shas003899	shim003159	fructose-bisphosphate aldolase
lacE005559	3.2729	7.34676	2.12416e-27	pine	OG102_1	1	root	lacJ003197	shas005648	shim003211	Cytochrome p450
lacE002195	1.16315	4.96102	4.68657e-08	pine	OG16_17	1	root	lacJ003796	shas005979	shim003307	Non-ribosomal peptide
lacE001011	1.41297	3.75294	5.73044e-20	pine	OG121_1	1	root	lacJ005757	shas008502	shim003379	MFS multidrug transporter
lacE008475	1.72742	7.27478	7.75889e-08	pine	OG86_3	1	root	lacJ009115	shas001381	shim003548	Aldehyde dehydrogenase
lacE001834	1.48218	6.43855	4.62667e-27	pine	OG123_1	1	root	lacJ001972	shas007299	shim004022	(Mfs) transporter
lacE002159	1.27766	6.15757	2.21989e-15	pine	OG98_6	1	root	lacJ009080	shas007221	shim004086	epoxide hydrolase
lacE009536	5.57861	8.16195	4.51155e-13	pine	OG202_3	1	root	lacJ009578	shas010045	shim004506	Ferric reductase
lacE007985	6.65341	7.85068	8.89302e-132	pine	OG525_2	1	root	lacJ007467	NONE	shim004545	cellobiose dehydrogenase
lacE000332	1.31539	8.83379	3.44183e-11	pine	OG60_1	1	root	lacJ009183	shas007499	shim004631	monooxygenase
lacE002987	1.00057	6.63864	0.000322959	pine	OG49_12	1	root	lacJ001607	shas003247	shim004699	Cytochrome P450
lacE008307	3.47458	5.49683	2.17386e-29	pine	OG337_1	1	root	lacJ010199	shas009067	shim004734	Alpha-L-rhamnosidase
lacE004508	2.65993	7.76037	2.03355e-10	pine	OG287_1	1	root	lacJ003696	shas010148	shim004903	Cytochrome b2
lacE009740	2.74696	7.82698	3.71929e-49	pine	OG303_2	1	root	lacJ009158	shas003955	shim004997	Sugar (and other) transporter
lacE000599	1.23725	5.90964	2.50983e-22	pine	OG180_1	1	root	lacJ005735	shas001923	shim005163	GMC oxidoreductase
lacE005966	1.27336	7.53634	2.68549e-18	pine	OG49_10	1	root	lacJ005818	shas007787	shim005207	Cytochrome P450
lacE001734	9.76216	11.3833	1.98983e-288	pine	OG233_2	1	root	lacJ005866	shas002837	shim005796	Cellulase (glycosyl hydrolase family 5)
lacE003844	3.70993	7.14588	1.49542e-57	pine	OG164_4	1	root	lacJ002401	shas000121	shim006340	Cytochrome p450
lacE008408	6.90173	9.5065	1.81975e-151	pine	OG48_5	1	root	lacJ005624	shas009653	shim006458	Carotenoid ester lipase
lacE005217	2.04434	7.01353	1.26555e-14	pine	OG166_1	1	root	lacJ007193	shas000101	shim007834	glycoside hydrolase family 16 protein
lacE003880	1.32432	6.3323	2.43357e-06	pine	OG274_1	1	root	lacJ000632	shas001239	shim007999	Exo-polygalacturonase
lacE004610	1.04571	4.47412	0.00197489	pine	OG16_3	1	root	lacJ010129	NONE	shim008100	Non-ribosomal peptide
lacE002761	1.30273	6.9953	8.16107e-12	pine	OG80_1	1	root	lacJ009109	shas001297	shim008478	acyl-CoA dehydrogenase
lacE002348	4.12583	10.2375	1.80684e-52	pine	OG99_5	1	root	lacJ002344	shas009574	shim008870	hexose transporter
lacE004098	1.20269	5.43929	9.00645e-15	pine	OG33_30	1	root	lacJ003514	shas002437	shim009103	Pro-kuma_activ
lacE001046	1.13057	7.5275	0.000405469	pine	OG237_1	1	root	lacJ004343	shas000257	shim009140	transporter
lacE010149	2.90977	10.5127	2.1037e-15	pine	OG208_1	1	root	lacJ007987	shas005603	shim009241	aspartic peptidase A1
lacE006266	3.19424	6.47667	9.39385e-56	pine	OG300_2	1	root	lacJ011029	shas007337	shim009675	glycoside hydrolase family 30 protein
lacE004370	1.38331	4.57405	4.13147e-09	pine	OG284_1	1	root	lacJ005315	shas001743	shim009679	Carboxylesterase family
lacE000767	1.52412	9.73951	5.67764e-08	pine	OG233_1	1	root	lacJ000292	shas002417	shim010129	Cellulase (glycosyl hydrolase family 5)
lacE003881	1.67548	5.67842	2.97386e-25	pine	OG274_2	1	root	lacJ000631	shas001238	shim010736	Exo-polygalacturonase
lacE000672	3.13876	6.71022	5.1973e-60	pine	OG230_1	1	root	lacJ004235	shas004471	shim011518	transporter
lacE004861	2.90719	7.38875	1.18831e-15	pine	OG291_1	1	root	lacJ008584	shas010950	shim012315	alpha-glucosidase
lacE000142	2.43607	5.9218	4.78423e-21	pine	OG1092_1	1	root	lacJ000218	shas001058	shim000007	rheb small monomeric GTPase
lacE000133	1.7563	4.08957	6.44106e-15	pine	OG1087_1	1	root	lacJ000209	shas001050	shim000014	HPP family
lacE000114	1.3697	4.86559	7.72358e-30	pine	OG1068_1	1	root	lacJ000190	shas001031	shim000032	Major Facilitator Superfamily
lacE000101	3.54258	5.75146	1.52003e-62	pine	OG1057_1	1	root	lacJ000177	shas001018	shim000044	NA
lacE003705	5.72937	10.7775	1.21072e-34	pine	OG3424_1	1	root	lacJ010652	shas002699	shim000051	chitin deacetylase
lacE003525	2.58972	6.53511	4.85081e-58	pine	OG3272_1	1	root	lacJ001017	shas006272	shim000109	RTA1 domain protein
lacE003533	2.08425	7.75281	7.21203e-32	pine	OG3278_1	1	root	lacJ001024	shas006265	shim000116	SNARE associated Golgi protein
lacE008554	1.3656	6.17667	1.06021e-38	pine	OG6320_1	1	root	lacJ011170	shas008461	shim000204	acyl-CoA dehydrogenase
lacE002407	7.10902	8.53759	3.55361e-78	pine	OG2574_1	1	root	lacJ003554	shas008293	shim000231	NA
lacE002409	1.59023	5.7449	1.2081e-06	pine	OG2576_1	1	root	lacJ003556	shas008291	shim000233	NA
lacE005392	1.25202	3.70212	4.25073e-08	pine	OG4452_1	1	root	lacJ004578	shas000664	shim000259	Involved in protein N-glycosylation. Essential for the second step of the dolichol-linked oligosaccharide pathway
lacE003575	1.55488	8.29188	8.00371e-17	pine	OG3314_1	1	root	lacJ003447	shas004212	shim000463	NA
lacE006620	2.34384	5.35315	1.97114e-73	pine	OG5204_1	1	root	lacJ006186	shas004851	shim000519	Spermine spermidine synthase family protein
lacE000067	5.89934	8.1568	3.50851e-37	pine	OG1027_1	1	root	lacJ000144	shas000985	shim000585	aldose 1-epimerase
lacE009543	2.87	7.61716	5.48059e-34	pine	OG6816_1	1	root	lacJ009429	shas007110	shim000663	hydrolase family 43 protein
lacE008205	1.65521	4.87793	5.94103e-23	pine	OG6138_1	1	root	lacJ005075	shas008748	shim000816	hydrolase family 71 protein
lacE009080	1.81431	7.54243	1.41142e-19	pine	OG6567_1	1	root	lacJ008634	shas008234	shim000863	NA
lacE006996	1.76477	5.39343	1.07466e-34	pine	OG5446_1	1	root	lacJ006211	shas009017	shim000880	transporter
lacE004003	2.14272	7.96831	5.48927e-24	pine	OG3616_1	1	root	lacJ004627	shas006115	shim000917	NA
lacE004000	4.40733	9.56703	3.02561e-69	pine	OG3614_1	1	root	lacJ004623	shas006118	shim000919	Catalyzes endohydrolysis of 1,4-beta-D-glucosidic linkages in xyloglucan with retention of the beta-configuration of the glycosyl residues. Specific for xyloglucan and does not hydrolyze other cell wall components
lacE000392	2.17877	6.74847	1.77736e-75	pine	OG1268_1	1	root	lacJ002101	shas000886	shim000963	Pfam:NPD
lacE000398	2.20104	6.08112	1.21553e-18	pine	OG1274_1	1	root	lacJ002095	shas000880	shim000969	Fungal trichothecene efflux pump (TRI12)
lacE000405	5.96415	6.90179	2.58522e-106	pine	OG1279_1	1	root	lacJ002086	shas000873	shim000977	WSC domain-containing protein
lacE000406	1.4377	2.37014	2.64431e-13	pine	OG1280_1	1	root	lacJ002085	shas000872	shim000978	conserved hypothetical protein
lacE000407	3.61683	3.51257	8.60832e-36	pine	OG1281_1	1	root	lacJ002084	shas000871	shim000979	conserved hypothetical protein
lacE009473	1.12982	7.33084	1.89089e-17	pine	OG6786_1	1	root	lacJ009233	shas003125	shim001082	NA
lacE009446	1.15406	6.99207	2.91332e-12	pine	OG6765_1	1	root	lacJ007430	shas003132	shim001090	C6 transcription factor
lacE003541	2.60197	7.29527	2.56323e-15	pine	OG3286_1	1	root	lacJ003413	shas004248	shim001108	Isocitrate lyase
lacE003167	1.50106	6.21077	3.32137e-07	pine	OG3060_1	1	root	lacJ001581	shas003404	shim001206	Specific in hydrolyzing the terminal glycosidic bond of polygalacturonic acid and oligogalacturonates (By similarity)
lacE004430	1.13672	7.7778	6.94532e-17	pine	OG3877_1	1	root	lacJ003083	shas000936	shim001253	Fasciclin domain
lacE004762	1.01749	5.97237	1.62685e-14	pine	OG4095_1	1	root	lacJ003320	shas003172	shim001303	Oxidoreductase family, NAD-binding Rossmann fold
lacE000152	1.10322	6.96966	1.94488e-16	pine	OG1096_1	1	root	lacJ003172	shas006564	shim001415	NA
lacE004918	1.79472	7.97177	3.57062e-37	pine	OG4199_1	1	root	lacJ005914	shas005887	shim001428	Inorganic phosphate transporter
lacE004395	1.99397	5.67159	5.03865e-43	pine	OG3852_1	1	root	lacJ007095	shas001949	shim001468	transporter
lacE004396	2.94554	7.01782	7.5319e-117	pine	OG3853_1	1	root	lacJ007096	shas001950	shim001469	Mandelate racemase muconate lactonizing enzyme family protein
lacE003761	1.94482	4.77526	6.81839e-36	pine	OG3458_1	1	root	lacJ002533	shas005204	shim001478	Inherit from NOG: exported protein
lacE000226	1.04736	9.02744	2.29562e-14	pine	OG1148_1	1	root	lacJ000072	shas000581	shim001516	transporter
lacE000225	1.02701	10.1286	5.33506e-10	pine	OG1147_1	1	root	lacJ000071	shas000580	shim001517	Rare lipoprotein A (RlpA)-like double-psi beta-barrel
lacE000222	3.57184	7.46122	1.95733e-12	pine	OG1145_1	1	root	lacJ000068	shas000577	shim001520	Methyltransferase domain
lacE000325	3.17157	8.55951	5.03538e-14	pine	OG1228_1	1	root	lacJ003376	shas007506	shim001607	Glycosyl hydrolase
lacE007748	1.54633	5.6438	3.22394e-15	pine	OG5898_1	1	root	lacJ003868	shas001259	shim001649	Polygalacturonase
lacE003874	3.55739	11.1173	5.30306e-17	pine	OG3524_1	1	root	lacJ000638	shas001245	shim001666	#N/A
lacE003875	1.5391	7.7932	1.11689e-20	pine	OG3525_1	1	root	lacJ000637	shas001244	shim001667	PPIases accelerate the folding of proteins. It catalyzes the cis-trans isomerization of proline imidic peptide bonds in oligopeptides (By similarity)
lacE001497	3.34526	4.64451	6.18952e-29	pine	OG7741_1	1	root	lacJ010345	NONE	shim001670	#N/A
lacE001492	1.06083	6.45589	1.08643e-11	pine	OG1985_1	1	root	lacJ002805	shas002046	shim001686	NA
lacE006886	3.51915	7.56085	1.1317e-17	pine	OG5369_1	1	root	lacJ006340	shas008736	shim001722	Thaumatin family
lacE001916	7.61437	10.4601	2.73748e-258	pine	OG2303_1	1	root	lacJ001457	shas005418	shim001750	The biological conversion of cellulose to glucose generally requires three types of hydrolytic enzymes (1) Endoglucanases which cut internal beta-1,4-glucosidic bonds
lacE004814	1.13434	7.13763	2.6647e-19	pine	OG4136_1	1	root	lacJ004104	shas006546	shim001783	MFS multidrug transporter
lacE001603	10.7658	12.1703	0	pine	OG2064_1	1	root	lacJ000484	shas007183	shim001822	Glycoside hydrolase family 61
lacE001593	1.83209	5.75342	3.75587e-34	pine	OG2055_1	1	root	lacJ000473	shas007174	shim001831	Involved in protein N-glycosylation. Essential for the second step of the dolichol-linked oligosaccharide pathway. Anchors the catalytic subunit alg13 to the ER
lacE002724	1.88289	9.73921	1.54365e-16	pine	OG2776_1	1	root	lacJ002024	shas002231	shim001898	RNA stabilization
lacE005495	1.53364	5.55465	8.51376e-23	pine	OG4515_1	1	root	lacJ004863	shas004086	shim001995	metallo-beta-lactamase
lacE002894	1.5287	7.35219	0.000280481	pine	OG2872_1	1	root	lacJ005600	shas009406	shim002025	NA
lacE002878	5.96972	10.724	8.39228e-196	pine	OG2859_1	1	root	lacJ005618	shas007862	shim002033	monooxygenase
lacE011093	4.13447	6.39204	1.34372e-82	pine	OG7422_1	1	root	lacJ011247	shas003666	shim002045	Short chain dehydrogenase
lacE005514	2.2341	3.20701	1.3256e-66	pine	OG4522_1	1	root	lacJ001155	shas003680	shim002059	NA
lacE003637	1.06282	6.22939	1.43854e-24	pine	OG3359_1	1	root	lacJ001815	shas005348	shim002093	NA
lacE003639	2.32621	7.16525	4.8523e-51	pine	OG3361_1	1	root	lacJ001813	shas005350	shim002095	Cell surface receptor MFS transporter
lacE004260	1.65764	4.60399	5.06957e-18	pine	OG3774_1	1	root	lacJ008992	shas000403	shim002184	#N/A
lacE009232	11.608	10.877	3.01744e-269	pine	OG6649_1	1	root	lacJ006315	shas005758	shim002303	glycoside hydrolase family 61 protein
lacE009604	5.97532	7.39108	7.05546e-24	pine	OG6841_1	1	root	lacJ009655	shas005766	shim002310	Cytochrome P450
lacE009605	3.28896	3.76533	4.90767e-21	pine	OG6842_1	1	root	lacJ009656	shas005767	shim002311	NA
lacE004247	2.11357	8.53337	1.70028e-15	pine	OG3765_1	1	root	lacJ002423	shas010219	shim002444	transporter
lacE001857	4.67608	8.00531	1.52086e-42	pine	OG2264_1	1	root	lacJ001951	shas007278	shim002465	NA
lacE003309	1.36842	5.92147	1.07133e-06	pine	OG3138_1	1	root	lacJ000795	shas002774	shim002488	Triacylglycerol lipase
lacE003317	1.03009	3.49906	4.51313e-10	pine	OG7856_1	1	root	lacJ000788	NONE	shim002495	Contributes to surface hydrophobicity, which is important for processes such as association of hyphae in reproductive structures, dispersal of aerial spores and adhesion of pathogens to host structures
lacE004942	2.46086	3.94122	1.24939e-25	pine	OG4210_1	1	root	lacJ004680	shas007579	shim002539	NA
lacE004681	1.12397	8.10722	3.73062e-08	pine	OG4044_1	1	root	lacJ004154	shas005286	shim002563	Dihydroxyacetone kinase
lacE004658	5.69925	7.7735	1.17204e-54	pine	OG4027_1	1	root	lacJ004178	shas005265	shim002582	chitin deacetylase
lacE001281	1.17379	4.63563	2.03324e-11	pine	OG1829_1	1	root	lacJ000406	shas004151	shim002759	short chain dehydrogenase
lacE003332	1.18962	6.31726	3.82532e-13	pine	OG3155_1	1	root	lacJ004660	shas002152	shim002847	NA
lacE004113	3.22175	5.91689	2.78845e-23	pine	OG9020_1	1	root	NONE	NONE	shim002889	Thaumatin family
lacE004114	4.31199	7.97214	4.48656e-58	pine	OG3673_1	1	root	lacJ007112	shas006321	shim002890	short chain oxidoreductase (CsgA)
lacE009392	1.1066	7.98772	2.63287e-12	pine	OG6740_1	1	root	lacJ009268	shas000514	shim002928	Triacylglycerol lipase
lacE005739	1.80781	8.29017	2.92935e-17	pine	OG4647_1	1	root	lacJ004025	shas000306	shim002961	Isoprenylcysteine carboxyl methyltransferase (ICMT) family
lacE007185	1.23606	5.55424	1.61465e-13	pine	OG5570_1	1	root	lacJ003673	shas005708	shim002972	Inherit from opiNOG: retinol dehydrogenase
lacE005831	1.48042	2.39599	1.01123e-10	pine	OG4704_1	1	root	lacJ006870	shas008163	shim002975	Inherit from opiNOG: retinol dehydrogenase
lacE007179	1.28917	2.59722	7.05996e-19	pine	OG5566_1	1	root	lacJ003667	shas005715	shim003095	#N/A
lacE006881	1.48316	3.86476	3.69539e-13	pine	OG5364_1	1	root	lacJ008880	shas009819	shim003129	Carboxylesterase family
lacE004548	1.75532	6.11116	1.61093e-26	pine	OG3954_1	1	root	lacJ004360	shas006827	shim003168	#N/A
lacE006845	2.22432	5.57013	1.44188e-07	pine	OG5340_1	1	root	lacJ006658	shas001402	shim003188	#N/A
lacE008175	1.3956	2.18313	5.12994e-12	pine	OG6119_1	1	root	lacJ008215	shas001389	shim003201	Major Facilitator Superfamily
lacE003070	1.10198	5.06825	2.22603e-08	pine	OG2999_1	1	root	lacJ004752	shas006704	shim003304	NA
lacE001558	6.60053	7.46412	8.49306e-23	pine	OG2029_1	1	root	lacJ003586	shas003611	shim003316	NA
lacE001368	3.49349	4.27472	4.63317e-39	pine	OG1898_1	1	root	lacJ004136	shas007807	shim003391	Pectinolytic enzymes consist of four classes of enzymes pectine lyase, polygalacturonase, pectin methylesterase and rhamnogalacturonase. Hydrolyzes alpha-D-galacturonopyranosyl- (1,2)-alpha-L-rhamnopyranosyl linkages in the backbone of the hairy regions of pectins
lacE001936	1.49125	6.41146	1.19534e-08	pine	OG2317_1	1	root	lacJ001478	shas005438	shim003406	NA
lacE005375	1.29126	1.76252	1.02445e-05	pine	OG4440_1	1	root	lacJ006816	shas008873	shim003486	conserved hypothetical protein
lacE008471	1.95755	7.13496	2.7762e-23	pine	OG6269_1	1	root	lacJ009120	shas001377	shim003543	Inherit from KOG: alpha-galactosidase
lacE003730	1.27209	2.45339	0.00010975	pine	OG3437_1	1	root	lacJ007704	shas005232	shim003612	#N/A
lacE008383	3.68605	9.65713	2.79252e-17	pine	OG6240_1	1	root	lacJ007919	shas004687	shim003618	Contributes to surface hydrophobicity, which is important for processes such as association of hyphae in reproductive structures, dispersal of aerial spores and adhesion of pathogens to host structures
lacE009648	1.77003	2.69937	3.63125e-33	pine	OG6862_1	1	root	lacJ009728	shas003542	shim003680	#N/A
lacE004696	8.21022	10.3607	4.73198e-236	pine	OG7948_1	1	root	lacJ004302	NONE	shim003717	Endo-1,4-mannanase, a crucial enzyme for depolymerization of seed galactomannans and wood galactoglucomannans (By similarity)
lacE004689	2.0384	8.22946	1.85313e-39	pine	OG4051_1	1	root	lacJ004296	shas006731	shim003722	carbamoylphosphate synthase
lacE000344	2.08818	4.36229	4.88692e-39	pine	OG1241_1	1	root	lacJ001235	shas006412	shim003733	Rare lipoprotein A (RlpA)-like double-psi beta-barrel
lacE007868	1.50736	2.63718	5.38564e-16	pine	OG5962_1	1	root	lacJ003918	shas004758	shim003746	#N/A
lacE005066	1.58444	7.62358	1.86639e-08	pine	OG4287_1	1	root	lacJ007368	shas000317	shim003898	Glycoside hydrolase family 5
lacE005067	2.44711	5.49296	8.85424e-30	pine	OG4288_1	1	root	lacJ007369	shas000318	shim003899	Lipase (class 3)
lacE003908	1.9717	8.47561	2.35938e-43	pine	OG3546_1	1	root	lacJ006172	shas009292	shim004034	Fungal protein of unknown function (DUF2015)
lacE003917	4.57135	9.30519	4.33258e-161	pine	OG3555_1	1	root	lacJ006163	shas008927	shim004044	Putative glycosyl hydrolase of unknown function (DUF1680)
lacE000215	1.18198	7.78584	1.56032e-12	pine	OG1139_1	1	root	lacJ000061	shas000570	shim004090	l-ornithine
lacE005545	1.24187	8.27784	5.42983e-19	pine	OG4545_1	1	root	lacJ003185	shas005633	shim004350	conserved hypothetical protein
lacE009356	1.469	3.66908	8.04079e-22	pine	OG6717_1	1	root	lacJ008053	shas008137	shim004360	NA
lacE006304	3.2628	5.1675	1.2119e-26	pine	OG5005_1	1	root	lacJ007589	shas009254	shim004458	#N/A
lacE006313	1.72299	5.3325	8.20927e-29	pine	OG5010_1	1	root	lacJ010119	shas005442	shim004469	#N/A
lacE006695	5.134	7.56007	8.47353e-133	pine	OG5249_1	1	root	lacJ006613	shas007548	shim004495	glycoside hydrolase family 76 protein
lacE009538	5.87862	8.2806	4.51985e-89	pine	OG6812_1	1	root	lacJ009576	shas010047	shim004509	Glycoside hydrolase family 74 protein
lacE011139	1.31386	7.01479	3.73986e-18	pine	OG7436_1	1	root	lacJ001537	shas011125	shim004603	pheromone-regulated membrane protein
lacE003666	1.01129	10.4655	3.69591e-09	pine	OG3387_1	1	root	lacJ001784	shas005378	shim004657	NA
lacE002989	2.05917	4.86486	2.20314e-10	pine	OG2946_1	1	root	lacJ001605	shas003245	shim004697	2-nitropropane dioxygenase
lacE005930	1.05759	4.52483	1.90653e-14	pine	OG4760_1	1	root	lacJ005121	shas004340	shim004840	Ergosterol biosynthesis protein
lacE005931	3.74788	6.42269	2.39944e-62	pine	OG4761_1	1	root	lacJ005120	shas004339	shim004841	NA
lacE006755	2.20621	6.39267	2.12424e-46	pine	OG5287_1	1	root	lacJ005459	shas007446	shim004890	NA
lacE004510	2.07014	7.92991	2.26189e-12	pine	OG3929_1	1	root	lacJ003697	shas010147	shim004904	carboxyphosphonoenolpyruvate phosphonomutase
lacE005725	2.26135	6.7979	8.30263e-84	pine	OG4642_1	1	root	lacJ004037	shas008197	shim004953	Eukaryotic aspartyl protease
lacE005722	1.41336	7.59504	2.04541e-06	pine	OG4639_1	1	root	lacJ004040	shas008201	shim004956	Isoprenylcysteine carboxyl methyltransferase (ICMT) family
lacE010838	2.27587	2.76498	5.02983e-16	pine	OG7344_1	1	root	lacJ010387	shas009462	shim005017	#N/A
lacE001729	4.17355	6.3263	1.51984e-117	pine	OG2169_1	1	root	lacJ005871	shas002842	shim005025	Alpha amylase, catalytic domain
lacE005036	1.49966	6.9511	1.11947e-18	pine	OG4266_1	1	root	lacJ008190	shas006871	shim005073	NA
lacE007351	2.88489	7.1967	2.27503e-78	pine	OG5664_1	1	root	lacJ006017	shas003761	shim005154	NA
lacE002785	1.61288	5.91281	4.23289e-09	pine	OG2815_1	1	root	lacJ006846	shas001281	shim005186	Methyltransferase domain
lacE006534	2.79543	7.56409	6.10958e-52	pine	OG5142_1	1	root	lacJ005050	shas008102	shim005294	alpha-glucosidase
lacE003117	3.3121	8.84115	5.69557e-70	pine	OG3026_1	1	root	lacJ000553	shas002311	shim005380	hexose transporter
lacE002772	1.65617	3.82521	1.35071e-26	pine	OG2806_1	1	root	lacJ004515	shas001310	shim005442	glycoside hydrolase family 79 protein
lacE000308	1.91472	6.27614	6.6255e-15	pine	OG1216_1	1	root	lacJ003393	shas004632	shim005491	Glycosyl hydrolases family 28
lacE004482	3.91995	4.13446	1.86452e-60	pine	OG7938_1	1	root	NONE	shas010614	shim005580	#N/A
lacE008535	2.68444	7.10159	3.6599e-26	pine	OG6304_1	1	root	lacJ008268	shas001537	shim005606	conserved hypothetical protein
lacE009399	1.32848	6.40631	7.46381e-12	pine	OG6745_1	1	root	lacJ007819	shas000388	shim005792	Aldehyde dehydrogenase family
lacE010505	1.09775	8.20942	2.61456e-12	pine	OG7241_1	1	root	lacJ010352	shas008166	shim005849	l-fucose permease
lacE008437	2.04588	6.91728	1.06956e-08	pine	OG6252_1	1	root	lacJ006592	shas008721	shim005866	MFS monocarboxylate transporter
lacE009613	1.74446	6.92819	2.39652e-22	pine	OG6849_1	1	root	lacJ010642	shas005256	shim005898	Transmembrane proteins 14C
lacE009962	1.61709	8.4152	7.25398e-07	pine	OG7003_1	1	root	lacJ010073	shas010580	shim005981	Transcription factor that mediates regulation of both acid- and alkaline-expressed genes in response to ambient pH. At alkaline ambient pH, activates transcription of alkaline-expressed genes (including
lacE002879	2.04058	11.8367	4.72239e-06	pine	OG2860_1	1	root	lacJ005616	shas007864	shim006088	Inherit from COG: Dehydrogenase
lacE007260	2.86453	8.65556	2.26024e-25	pine	OG5608_1	1	root	lacJ006493	shas004968	shim006098	NA
lacE001886	1.24071	6.71482	9.88036e-18	pine	OG2278_1	1	root	lacJ008060	shas001093	shim006375	NA
lacE009751	1.20023	6.95168	1.91886e-24	pine	OG6916_1	1	root	lacJ009514	shas005450	shim006649	NA
lacE007068	1.44197	5.36831	1.79172e-13	pine	OG5489_1	1	root	lacJ006140	shas005792	shim006849	NA
lacE005990	1.45131	9.20925	6.65636e-13	pine	OG4802_1	1	root	lacJ004474	shas003867	shim006911	NA
lacE006911	2.67654	7.09539	7.17867e-73	pine	OG5391_1	1	root	lacJ007336	shas001450	shim006970	glucan 1,4-alpha-glucosidase
lacE006914	1.01009	5.71502	7.42406e-10	pine	OG5394_1	1	root	lacJ007333	shas001447	shim006973	ZnF_C3H1
lacE007892	1.93772	5.11634	2.23418e-37	pine	OG5975_1	1	root	lacJ010704	shas005115	shim007012	NA
lacE004342	1.2	3.19837	3.20522e-18	pine	OG3825_1	1	root	lacJ005291	shas001717	shim007128	Involved in cell death (apoptosis) (By similarity)
lacE008364	2.00168	4.68538	8.27861e-31	pine	OG6230_1	1	root	lacJ004960	shas003842	shim007160	NAD-binding Rossmann fold oxidoreductase family protein
lacE005306	1.85197	6.57487	4.09341e-25	pine	OG4407_1	1	root	lacJ000571	shas002296	shim007302	NADP-dependent leukotriene b4 12-hydroxydehydrogenase
lacE005305	5.96968	7.29089	1.26099e-163	pine	OG4406_1	1	root	lacJ000570	shas002297	shim007303	Major intrinsic protein
lacE005653	2.69108	6.61828	8.81589e-62	pine	OG4604_1	1	root	lacJ002361	shas000175	shim007332	#N/A
lacE010977	1.20044	5.04823	3.80203e-16	pine	OG7392_1	1	root	lacJ010790	shas010051	shim007401	Peroxisomal membrane protein
lacE008448	2.2427	8.67038	0.00146363	pine	OG6259_1	1	root	lacJ006756	shas007907	shim007411	#N/A
lacE008449	1.94893	4.47943	4.66073e-24	pine	OG6260_1	1	root	lacJ006755	shas007908	shim007412	#N/A
lacE007029	3.13881	6.91658	5.48566e-34	pine	OG5473_1	1	root	lacJ006801	shas007975	shim007536	CM_2
lacE007028	2.08111	4.86405	1.29493e-10	pine	OG5472_1	1	root	lacJ006800	shas007974	shim007539	NA
lacE006787	2.03403	8.77864	8.07024e-47	pine	OG5308_1	1	root	lacJ006695	shas004641	shim007592	NA
lacE003283	1.39515	7.2861	4.5749e-17	pine	OG3118_1	1	root	lacJ000820	shas002750	shim007651	Pfam:AlcB
lacE010360	6.85846	9.89783	5.93734e-59	pine	OG8407_1	1	root	lacJ010393	NONE	shim007808	#N/A
lacE004488	2.52464	4.14904	2.7677e-63	pine	OG3914_1	1	root	lacJ006571	shas009437	shim007880	Putative cyclase
lacE009727	3.30816	1.49741	1.34635e-18	pine	OG6903_1	1	root	lacJ001725	shas000486	shim007959	NA
lacE010692	2.31746	8.0018	4.90316e-43	pine	OG7302_1	1	root	lacJ007212	shas009220	shim007963	NA
lacE003737	4.41264	5.61842	1.74543e-56	pine	OG3443_1	1	root	lacJ007711	shas005226	shim008335	Tryptophan dimethylallyltransferase
lacE007957	1.0931	5.737	6.9713e-14	pine	OG6009_1	1	root	lacJ009760	shas004716	shim008394	NA
lacE007841	2.43988	3.757	2.10919e-60	pine	OG5946_1	1	root	lacJ002860	shas001709	shim008439	NA
lacE002570	1.52974	5.02351	3.59106e-30	pine	OG2678_1	1	root	lacJ002951	shas002112	shim008448	NA
lacE006648	1.21522	7.90891	7.8262e-10	pine	OG5224_1	1	root	lacJ006104	shas003462	shim008532	Glycerophosphoryl diester phosphodiesterase family
lacE004143	1.14312	6.12994	1.34454e-17	pine	OG3689_1	1	root	lacJ000001	shas004015	shim008607	dna repair helicase
lacE004087	2.69458	5.33927	5.67786e-12	pine	OG3659_1	1	root	lacJ003524	shas002448	shim008674	Succinate fumarate mitochondrial transporter
lacE004683	3.17779	8.79239	1.42392e-41	pine	OG4045_1	1	root	lacJ004152	shas005287	shim008788	transporter
lacE001525	1.25024	3.74339	5.24763e-06	pine	OG2001_1	1	root	lacJ008724	shas003647	shim008862	Sugar (and other) transporter
lacE005620	1.12429	6.49102	7.5405e-15	pine	OG4591_1	1	root	lacJ005411	shas010506	shim008932	Dehydrogenase
lacE003596	1.1908	6.66945	2.21154e-15	pine	OG3333_1	1	root	lacJ009193	shas010226	shim009016	conserved hypothetical protein
lacE003594	1.96084	7.8924	1.55818e-41	pine	OG3331_1	1	root	lacJ009196	shas010228	shim009018	lactose permease
lacE008776	1.67862	8.55504	6.41703e-27	pine	OG6432_1	1	root	lacJ009693	shas008531	shim009082	NA
lacE009595	5.47079	5.70206	1.50224e-127	pine	OG6837_1	1	root	lacJ007625	shas004704	shim009355	NA
lacE008036	1.00291	7.45178	1.22659e-14	pine	OG6054_1	1	root	lacJ002697	shas007241	shim009672	Neutral alkaline nonlysosomal ceramidase
lacE003876	2.04605	12.7343	4.99739e-05	pine	OG3526_1	1	root	lacJ000636	shas001243	shim009763	Alcohol oxidase
lacE007852	10.9369	10.1033	3.51677e-109	pine	OG5953_1	1	root	lacJ002848	shas001699	shim009792	hydrolase family 61 protein
lacE007544	1.1213	11.4241	0.00332368	pine	OG5782_1	1	root	lacJ005699	shas005534	shim009806	#N/A
lacE007701	1.76253	9.07078	3.21885e-21	pine	OG5867_1	1	root	lacJ008151	shas000093	shim010026	PPIases accelerate the folding of proteins (By similarity)
lacE009255	1.14	0.454326	1.17412e-05	pine	OG6662_1	1	root	lacJ009587	shas006636	shim010081	#N/A
lacE009254	1.46849	4.05795	4.96924e-24	pine	OG6661_1	1	root	lacJ009588	shas006635	shim010082	NA
lacE003486	4.16264	5.64132	4.23817e-138	pine	OG3244_1	1	root	lacJ002620	shas005948	shim010106	Glycoside hydrolase family 25 protein
lacE008598	3.92844	7.45794	1.04798e-71	pine	OG6351_1	1	root	lacJ008678	shas009311	shim010244	Short chain dehydrogenase
lacE003735	1.49154	5.88049	3.35374e-16	pine	OG3441_1	1	root	lacJ007709	shas005228	shim010267	mono-carboxylate
lacE004503	1.42652	4.76725	2.53306e-16	pine	OG3926_1	1	root	lacJ006588	shas009452	shim010332	NA
lacE010571	2.088	4.72314	1.35356e-57	pine	OG7262_1	1	root	lacJ009023	shas006374	shim010383	protein FMP21, mitochondrial
lacE008528	2.77436	6.33649	4.60931e-54	pine	OG6299_1	1	root	lacJ009033	shas008437	shim010415	NA
lacE008759	1.00409	6.34452	2.98748e-11	pine	OG6426_1	1	root	lacJ005260	shas003227	shim010423	BRLZ
lacE010303	1.0637	8.46368	1.25412e-15	pine	OG7150_1	1	root	lacJ010313	shas006618	shim010468	)-reductase
lacE010313	2.58475	3.17058	4.13519e-58	pine	OG8404_1	1	root	NONE	shas010254	shim010527	#N/A
lacE010858	1.81039	5.94643	9.49088e-30	pine	OG7350_1	1	root	lacJ010572	shas006334	shim010574	transporter
lacE008294	3.44463	4.01175	2.03651e-31	pine	OG6192_1	1	root	lacJ003931	shas004745	shim010578	short chain dehydrogenase
lacE008285	4.22108	6.04728	3.59383e-34	pine	OG6186_1	1	root	lacJ004018	shas002988	shim010673	NA
lacE008604	1.12191	4.8986	3.26052e-07	pine	OG6354_1	1	root	lacJ008672	shas009320	shim010696	kinesin-like protein
lacE007248	1.39711	5.00615	8.11855e-24	pine	OG5602_1	1	root	lacJ009244	shas005089	shim010936	#N/A
lacE004077	1.41308	5.53237	2.29289e-32	pine	OG3651_1	1	root	lacJ003534	shas002458	shim011171	3-methyl-2-oxobutanoate hydroxymethyltransferase
lacE009725	3.30443	9.04832	2.76823e-26	pine	OG6902_1	1	root	lacJ001723	shas000487	shim011334	iron permease
lacE009724	3.7948	10.4736	8.83093e-17	pine	OG6901_1	1	root	lacJ001722	shas000488	shim011335	Iron transport multicopper oxidase
lacE001967	5.55882	5.0444	9.15168e-34	pine	OG2327_1	1	root	lacJ003104	shas003316	shim011744	Alcohol dehydrogenase GroES-like domain
lacE008211	3.02781	8.4187	7.63653e-64	pine	OG6143_1	1	root	lacJ002509	shas005672	shim012423	5-aminolevulinate synthase
lacE008025	1.2224	6.42568	1.66692e-23	pine	OG6047_1	1	root	lacJ009978	shas010144	shim012931	Acyl-CoA thioesterase
lacE005793	2.32724	7.5097	3.44105e-64	pine	OG8040_1	1	root	lacJ005994	NONE	shim014668	copper ion binding
lacE005430	3.64919	5.45013	2.9949e-41	pine	OG4477_1	1	root	lacJ007353	shas006215	shim014730	LysM domain
lacE001358	2.39556	6.56382	9.14613e-30	pine	OG50_1	2	root	lacJ007963	shas006800	shim000830	norsolorinic acid reductase
lacE001468	8.21928	9.22442	2.25442e-57	pine	OG618_1	2	root	lacJ002781	shas002070	shim001343	glucose transporter
lacE006075	1.85447	6.53949	4.05341e-32	pine	OG758_1	2	root	lacJ005581	shas007891	shim001606	Major Facilitator Superfamily
lacE001139	1.63125	4.63906	1.77188e-17	pine	OG183_1	2	root	lacJ003854	shas005029	shim002819	Aldehyde dehydrogenase
lacE009110	5.21764	7.51663	4.2904e-131	pine	OG867_1	2	root	lacJ000605	shas001143	shim005019	hydrolase, family 43 protein
lacE010837	2.35502	9.12314	6.45219e-28	pine	OG920_1	2	root	lacJ010388	shas009464	shim005636	NA
lacE001450	2.25792	6.1583	6.40919e-22	pine	OG616_1	2	root	lacJ008502	shas002041	shim005679	asparagine synthetase
lacE004567	6.42124	7.78461	5.01972e-117	pine	OG713_1	2	root	lacJ004383	shas006846	shim005873	MFS sugar transporter
lacE000781	1.18562	6.28361	1.36062e-16	pine	OG604_1	2	root	lacJ000309	shas009925	shim005983	Glutathione S-transferase
lacE002551	1.81948	7.86051	1.02926e-10	pine	OG99_3	2	root	lacJ001714	shas008519	shim006320	hexose transporter
lacE001417	3.49694	6.18111	6.95649e-139	pine	OG184_1	2	root	lacJ003007	shas002009	shim007337	salicylate hydroxylase
lacE006277	4.809	5.51295	3.48143e-25	pine	OG761_1	2	root	lacJ004976	shas007348	shim007416	FAD binding domain-containing protein
lacE004388	2.79296	8.95802	4.79605e-18	pine	OG82_4	2	root	lacJ012064	shas004735	shim008582	Beta-glucosidases are one of a number of cellulolytic enzymes involved in the degradation of cellulosic biomass. Catalyzes the last step releasing glucose from the inhibitory cellobiose (By similarity)
lacE008065	3.60959	2.18494	2.28734e-23	pine	OG822_1	2	root	lacJ008154	shas009558	shim009259	NA
lacE010190	1.8576	2.0004	4.93415e-12	pine	OG906_1	2	root	lacJ010002	shas000903	shim009262	Dehydrogenase
lacE003050	2.65562	4.77852	1.31181e-27	pine	OG18_14	2	root	lacJ004771	shas006722	shim011704	Cytochrome P450
lacE001958	3.70404	3.0512	2.6961e-46	pine	OG631_1	2	root	lacJ007789	shas003306	shim012717	NA
lacE003848	1.54866	7.58452	4.416e-24	pine	OG164_1	3	root	lacJ002406	shas000116	shim005681	Cytochrome p450
lacE009840	1.59434	7.4687	1.25503e-33	pine	OG173_1	3	root	lacJ010050	shas007537	shim006061	Eukaryotic aspartyl protease
lacE002832	1.55817	5.64855	3.81682e-34	pine	OG147_3	3	root	lacJ003342	shas009980	shim007188	NA
lacE002199	4.04667	8.65131	1.29833e-108	pine	OG89_1	3	root	lacJ003801	shas005983	shim007324	Cytochrome p450
lacE003205	1.35689	3.3358	4.97688e-19	pine	OG488_1	3	root	lacJ008232	shas006189	shim007396	NA
lacE005498	1.26224	4.0208	1.66774e-18	pine	OG411_1	4	root	lacJ004867	shas004089	shim009272	NA
lacE000151	1.03982	2.7808	6.94973e-09	pine	#N/A	1	singleton	#N/A	#N/A	#N/A	#N/A
lacE005781	1.0676	8.16958	1.89178e-06	pine	#N/A	1	singleton	#N/A	#N/A	#N/A	#N/A
lacE010009	3.76009	6.0389	1.28703e-44	pine	#N/A	1	singleton	#N/A	#N/A	#N/A	#N/A
lacE010511	2.34997	4.18587	3.39191e-41	pine	#N/A	1	singleton	#N/A	#N/A	#N/A	Triacylglycerol lipase
lacE011659	2.06364	4.57752	2.01489e-44	pine	#N/A	1	singleton	#N/A	#N/A	#N/A	#N/A
lacE000107	1.03663	1.91259	1.42451e-11	pine	#N/A	1	singleton	#N/A	#N/A	#N/A	#N/A
lacE001498	3.48225	6.34406	1.32089e-29	pine	#N/A	1	singleton	#N/A	#N/A	#N/A	#N/A
lacE002251	1.79527	4.79491	3.01214e-16	pine	#N/A	1	singleton	#N/A	#N/A	#N/A	#N/A
lacE002375	3.60848	4.05075	5.52545e-34	pine	#N/A	1	singleton	#N/A	#N/A	#N/A	#N/A
lacE002550	1.61244	-0.058124	3.65469e-07	pine	#N/A	1	singleton	#N/A	#N/A	#N/A	#N/A
lacE003044	5.55306	0.0617053	3.4916e-34	pine	#N/A	1	singleton	#N/A	#N/A	#N/A	#N/A
lacE003723	3.31033	5.24367	5.88924e-12	pine	#N/A	1	singleton	#N/A	#N/A	#N/A	#N/A
lacE004004	2.97315	5.28406	1.21712e-94	pine	#N/A	1	singleton	#N/A	#N/A	#N/A	#N/A
lacE004550	2.26268	4.29001	1.3722e-43	pine	#N/A	1	singleton	#N/A	#N/A	#N/A	#N/A
lacE005215	1.57764	0.937937	6.57739e-15	pine	#N/A	1	singleton	#N/A	#N/A	#N/A	#N/A
lacE005798	2.03811	0.115396	2.51448e-15	pine	#N/A	1	singleton	#N/A	#N/A	#N/A	#N/A
lacE006195	1.10595	6.86742	1.45318e-14	pine	#N/A	1	singleton	#N/A	#N/A	#N/A	Protein transport protein SEC61
lacE006674	1.64249	0.19539	4.59153e-08	pine	#N/A	1	singleton	#N/A	#N/A	#N/A	#N/A
lacE006804	4.3082	1.64044	1.92227e-31	pine	#N/A	1	singleton	#N/A	#N/A	#N/A	#N/A
lacE007257	2.07719	6.41868	1.85647e-35	pine	#N/A	1	singleton	#N/A	#N/A	#N/A	NA
lacE007483	1.22761	2.80567	7.1676e-17	pine	#N/A	1	singleton	#N/A	#N/A	#N/A	mitochondrial respiratory chain complex II biogenesis
lacE008380	2.17654	3.77225	3.28466e-23	pine	#N/A	1	singleton	#N/A	#N/A	#N/A	#N/A
lacE008565	2.12947	-0.22638	1.21604e-12	pine	#N/A	1	singleton	#N/A	#N/A	#N/A	Carotenoid ester lipase
lacE009442	1.95889	4.25985	5.92614e-21	pine	#N/A	1	singleton	#N/A	#N/A	#N/A	NA
lacE010604	1.32036	5.14209	2.44493e-16	pine	#N/A	1	singleton	#N/A	#N/A	#N/A	alpha/beta hydrolase fold
lacE011756	1.19476	2.18747	1.14887e-07	pine	#N/A	1	singleton	#N/A	#N/A	#N/A	Carbohydrate esterase family 9 protein

## Sheet: S4_lacJ_induced_genes
SL198_ID	LFC	logCPM	P-value (FDR adj.)	Condition	OG	Number of orthogroups	Node_age	lacE_ortho	shas_ortho	shim_ortho	Annotation
lacJ003131	1.57633	3.70913	3.87672e-31	core	OG19_24	12	lacJ	lacE002673	shas003344	shim006831	FAD binding monooxygenase
lacJ006437	4.29669	8.11834	9.60538e-35	core	OG110_1	4	lac_shas	lacE008139	shas004678	shim006102	beta-galactosidase
lacJ008841	4.56668	9.12791	6.12478e-30	core	OG544_1	4	root	lacE009590	shas009628	shim007228	NA
lacJ001255	1.2908	7.92351	3.82349e-10	core	OG467_1	4	root	lacE000364	shas007137	shim007730	NA
lacJ004867	1.23893	3.60819	1.12385e-13	core	OG411_1	4	root	lacE005498	shas004089	shim009272	NA
lacJ003729	2.41137	5.8511	1.47534e-16	core	OG18_1	3	lac_shas	lacE007696	shas006177	shim006673	Cytochrome P450
lacJ003209	1.74294	7.88123	0.000648091	core	OG540_1	3	root	lacE009479	shas005660	shim003114	SUR7/PalI family
lacJ000912	2.41991	7.43171	1.11754e-48	core	OG18_16	3	root	lacE002698	shas004497	shim011739	Cytochrome P450
lacJ010015	4.3357	9.21421	2.30122e-40	core	OG6181_1	2	lac_shas	lacE008276	shas002978	NONE	#N/A
lacJ002539	1.99015	5.68575	1.66458e-25	core	OG110_5	2	lac_shas	lacE002450	shas000333	shim006102	beta-galactosidase
lacJ009911	1.4935	4.69639	1.40343e-07	core	OG277_3	2	lac_shas	lacE004137	shas012105	shim007363	NADH-dependent flavin oxidoreductase
lacJ007845	4.37467	6.87869	5.96528e-51	core	OG185_1	2	root	lacE008492	shas007003	shim000461	endoglucanase family 5 glycoside hydrolase
lacJ008736	4.1701	8.93437	7.44873e-12	core	OG202_1	2	root	lacE007933	shas008449	shim001859	Ferric reductase
lacJ009171	2.65318	7.02742	3.44475e-16	core	OG746_1	2	root	lacE005633	shas011196	shim002204	Major Facilitator Superfamily
lacJ011404	1.36184	7.83542	1.32823e-08	core	OG721_1	2	root	lacE004927	shas007569	shim002551	NA
lacJ000508	1.16975	8.04509	3.00992e-12	core	OG622_1	2	root	lacE001625	shas001961	shim002700	NA
lacJ002035	1.21409	6.05679	1.12979e-07	core	OG191_1	2	root	lacE002734	shas002221	shim002832	Phenylacetyl-CoA ligase
lacJ002038	2.17815	8.13968	4.93999e-14	core	OG665_1	2	root	lacE002737	shas002218	shim002843	carnitine
lacJ011971	1.01097	3.38143	2.7442e-07	core	OG7505_1	2	root	lacE011478	NONE	shim003528	TRAF-like signal transducer
lacJ004300	1.16387	7.60921	1.75239e-10	core	OG714_1	2	root	lacE004693	shas007158	shim003719	KR domain
lacJ007755	5.43145	8.81292	7.66113e-24	core	OG692_1	2	root	lacE004058	shas003552	shim004274	NA
lacJ010762	1.85258	5.14597	3.54942e-11	core	OG868_1	2	root	lacE009156	shas002861	shim004481	KR domain
lacJ011752	1.00483	6.6126	1.31101e-10	core	OG738_1	2	root	lacE005347	shas011479	shim004801	3-ketoacyl-coA thiolase
lacJ006896	1.8749	5.12262	1.95051e-55	core	OG152_1	2	root	lacE006406	shas008321	shim005321	Cytochrome p450
lacJ010077	3.17646	7.98722	7.09716e-54	core	OG26_10	2	root	lacE007241	shas011276	shim006275	Cytochrome P450
lacJ010472	2.69426	7.8767	6.62212e-24	core	OG918_1	2	root	lacE010712	shas005788	shim006546	Cytochrome b5-like Heme/Steroid binding domain
lacJ008471	1.05529	9.25	2.2151e-09	core	OG73_4	2	root	lacE004543	shas009792	shim006769	Heat shock protein
lacJ005177	4.93765	9.23755	2.38873e-30	core	OG698_1	2	root	lacE004291	shas000436	shim006789	alpha-N-arabinofuranosidase A
lacJ001713	5.79674	9.4846	1.67632e-51	core	OG99_1	2	root	lacE002549	shas008518	shim007763	hexose transporter
lacJ001552	1.46719	7.42243	4.80704e-22	core	OG671_1	2	root	lacE003143	shas007749	shim007838	ABC transporter
lacJ008788	1.1345	3.8661	1.10375e-12	core	OG15_14	2	root	lacE009091	shas009910	shim007931	NRPS-like enzyme
lacJ000244	4.03663	7.08385	1.5664e-52	core	OG181_1	2	root	lacE000727	shas002376	shim008274	Major Facilitator Superfamily
lacJ002623	2.38204	4.45787	1.96334e-52	core	OG680_1	2	root	lacE003483	shas005951	shim008294	repair protein
lacJ007826	1.07447	5.36157	4.36993e-16	core	OG829_1	2	root	lacE008233	shas009121	shim008370	NA
lacJ009296	1.04201	6.5202	1.72162e-09	core	OG193_1	2	root	lacE007229	shas009731	shim008751	#N/A
lacJ010213	1.5765	7.46299	1.72997e-10	core	OG911_1	2	root	lacE010294	shas009198	shim009836	Dopa 4,5-dioxygenase family
lacJ008386	1.76893	4.61429	5.55259e-13	core	OG5969_1	2	root	lacE007881	NONE	shim010210	Methyltransferase domain
lacJ007905	3.94256	8.35468	3.95915e-32	core	OG690_1	2	root	lacE004055	shas005315	shim011283	Major Facilitator Superfamily
lacJ007492	1.38985	10.4811	1.86786e-14	core	OG890_1	2	root	lacE009853	shas006955	shim011912	copper radical oxidase variant A
lacJ005777	1.34772	6.27364	1.28572e-16	core	OG767_1	2	root	lacE006580	shas010299	shim012547	Oxidoreductase, 2OG-Fe(II) oxygenase family
lacJ011398	1.36387	6.93723	3.08979e-24	core	OG925_1	2	root	lacE011030	shas008723	shim012675	NA
lacJ011068	4.78152	8.72091	8.96998e-22	core	OG637_1	2	root	lacE002098	shas011664	shim013020	Xylan 1,4-beta-xylosidase involved in the hydrolysis of xylan, a major structural heterogeneous polysaccharide found in plant biomass representing the second most abundant polysaccharide in the biosphere, after cellulose
lacJ003632	2.4433	7.92849	1.6911e-55	core	OG55_2	2	root	lacE005762	shas001651	shim013246	Carboxypeptidase
lacJ006630	1.07205	5.0921	1.54748e-05	core	OG518_1	1	lac_shas	lacE006676	shas007565	NONE	Inherit from euNOG: synthase
lacJ004565	2.46059	8.01804	3.73905e-25	core	OG362_2	1	lac_shas	lacE005405	shas000651	shim000246	Oxidoreductase family, NAD-binding Rossmann fold
lacJ003315	3.82417	9.7455	5.59652e-47	core	OG403_2	1	lac_shas	lacE004767	shas003167	shim001298	NA
lacJ003316	5.99385	8.80376	3.11797e-77	core	OG403_1	1	lac_shas	lacE004766	shas003168	shim001298	NA
lacJ008178	3.92867	8.48043	9.8843e-25	core	OG90_2	1	lac_shas	lacE005047	shas006883	shim001489	Phenol 2-monooxygenase
lacJ006671	1.55922	0.90309	3.69023e-09	core	OG48_4	1	lac_shas	lacE008564	shas000548	shim001641	Carotenoid ester lipase
lacJ009679	1.77328	2.01134	1.97857e-19	core	OG6_31	1	lac_shas	lacE009759	shas009719	shim002560	Cytochrome p450
lacJ005526	1.53527	9.30279	2.89872e-19	core	OG414_1	1	lac_shas	lacE005894	shas008073	shim003632	Multidrug resistance protein
lacJ004033	3.63969	7.6116	3.81978e-33	core	OG413_2	1	lac_shas	lacE005731	shas000299	shim004949	Flavin-binding monooxygenase-like
lacJ000609	1.46616	3.5608	2.56146e-15	core	OG167_1	1	lac_shas	lacE007516	shas001147	shim005021	NA
lacJ008628	1.03423	6.09502	9.85696e-05	core	OG427_2	1	lac_shas	lacE008817	shas005037	shim005370	oxidoreductase, zinc-binding dehydrogenase family
lacJ001653	5.46222	8.90912	8.42867e-69	core	OG359_2	1	lac_shas	lacE002105	shas005557	shim006514	beta-glucosidase
lacJ000695	1.05731	4.55665	8.85864e-07	core	OG145_1	1	lac_shas	lacE002606	shas002624	shim006662	Cytochrome p450
lacJ000265	1.98529	8.70796	1.54672e-17	core	OG34_15	1	lac_shas	lacE000744	shas002394	shim007103	polyketide synthase
lacJ006600	4.55694	9.18364	1.36083e-27	core	OG435_1	1	lac_shas	lacE008429	shas008712	shim007294	transporter
lacJ002364	4.34462	8.89711	8.47889e-11	core	OG82_2	1	lac_shas	lacE005650	shas000178	shim007335	Beta-glucosidases are one of a number of cellulolytic enzymes involved in the degradation of cellulosic biomass. Catalyzes the last step releasing glucose from the inhibitory cellobiose (By similarity)
lacJ001120	2.29294	5.45002	9.32678e-41	core	OG159_1	1	lac_shas	lacE005229	shas003715	shim007614	Cytochrome p450
lacJ004504	1.35031	6.83904	3.78091e-06	core	OG158_2	1	lac_shas	lacE000450	shas001318	shim007918	Nucleoside-diphosphate-sugar epimerase
lacJ004507	1.68549	3.84639	3.90507e-35	core	OG158_3	1	lac_shas	lacE002780	shas011806	shim007918	Nucleoside-diphosphate-sugar epimerase
lacJ002249	1.224	3.54268	4.55889e-09	core	OG72_2	1	lac_shas	lacE001265	shas002869	shim008476	Cytochrome p450
lacJ009079	1.00995	4.52917	9.38736e-16	core	OG26_11	1	lac_shas	lacE002158	shas007220	shim008574	Cytochrome P450
lacJ001880	1.06919	5.52771	3.3904e-13	core	OG417_2	1	lac_shas	lacE006186	shas000779	shim009189	Pyridine nucleotide-disulphide oxidoreductase
lacJ001879	1.32293	6.95917	1.12875e-19	core	OG417_1	1	lac_shas	lacE006185	shas000780	shim009189	NA
lacJ000720	1.1544	3.29092	0.00607904	core	OG369_1	1	lac_shas	lacE001801	shas001812	shim010768	Secreted aspartic endopeptidase that allows assimilation of proteinaceous substrates. Can catalyze hydrolysis of the major structural proteins of basement membrane, elastin, collagen, and laminin
lacJ008342	1.62559	3.55885	1.42638e-07	core	OG72_5	1	lacJ	lacE009159	shas002856	shim004104	Cytochrome p450
lacJ007787	1.15329	6.4631	1.18433e-18	core	OG87_6	1	lacJ	lacE001960	shas003310	shim008726	2OG-Fe(II) oxygenase superfamily
lacJ003434	4.18821	7.73128	9.76816e-36	core	OG681_1	1	lacJ	lacE003562	shas004226	shim013250	NA
lacJ008250	2.03861	7.02574	1.51823e-17	core	OG681_2	1	lacJ	lacE003562	shas004226	shim013250	NA
lacJ006659	1.00938	3.16908	2.09053e-06	core	OG48_3	1	lacrymans	lacE010831	shas007465	shim001641	Carotenoid ester lipase
lacJ011195	1.30236	6.59238	5.04244e-19	core	OG655_1	1	lacrymans	lacE002429	NONE	shim003629	NA
lacJ002205	3.29347	7.08142	2.36415e-109	core	OG31_10	1	lacrymans	lacE001221	NONE	shim004057	Cytochrome p450
lacJ009094	1.46937	5.74144	1.53391e-24	core	OG528_2	1	lacrymans	lacE009634	shas001516	shim004174	Nonspecific lipid-transfer protein
lacJ005549	1.47024	6.04962	4.41053e-10	core	OG6_34	1	lacrymans	lacE005919	shas009718	shim005700	Cytochrome p450
lacJ010489	1.67368	5.04357	1.19507e-28	core	OG502_1	1	lacrymans	lacE005220	shas000098	shim007837	aldo-keto reductase
lacJ010490	2.10381	4.07848	4.31379e-29	core	OG502_2	1	lacrymans	lacE005221	shas000098	shim007837	aldo-keto reductase
lacJ007879	2.71144	8.889	9.83745e-37	core	OG31_6	1	root	lacE007149	shas008802	NONE	Cytochrome p450
lacJ000219	3.22321	8.98354	7.25025e-40	core	OG220_1	1	root	lacE000143	shas001059	shim000006	Exoglycosidase that cleaves the single beta-linked mannose residue from the non-reducing end of all N-linked glycoprotein oligosaccharides. Involved in the degradation of mannan and galactomannan
lacJ005969	2.20763	7.74013	6.68184e-06	core	OG170_4	1	root	lacE006728	shas008472	shim000195	NA
lacJ003551	2.56796	5.85011	1.68492e-36	core	OG127_1	1	root	lacE002404	shas008297	shim000228	monooxygenase
lacJ004697	3.39456	4.39538	1.02882e-15	core	OG50_3	1	root	lacE004956	shas007598	shim000489	norsolorinic acid reductase
lacJ006188	1.65337	8.06512	1.29361e-22	core	OG314_1	1	root	lacE006622	shas004853	shim000521	glutamate carboxypeptidase
lacJ006190	1.09726	4.87874	1.37431e-16	core	OG425_2	1	root	lacE006624	NONE	shim000523	NA
lacJ006214	1.24593	6.63869	5.83086e-28	core	OG273_2	1	root	lacE006993	shas009014	shim000883	Fungal_trans
lacJ000223	2.54902	7.88362	5.16729e-24	core	OG54_1	1	root	lacE000147	shas001063	shim000938	transporter
lacJ007958	1.2785	6.84888	2.23691e-09	core	OG365_2	1	root	NONE	shas007804	shim001041	transcription factor
lacJ001502	1.94963	7.33571	1.16157e-33	core	OG377_2	1	root	lacE002488	shas001484	shim001364	NA
lacJ002910	1.53358	6.38538	1.343e-13	core	OG88_4	1	root	lacE002005	shas007485	shim001448	permease
lacJ002900	1.51614	7.14577	2.10655e-10	core	OG110_7	1	root	lacE002014	shas007476	shim001460	beta-galactosidase
lacJ002526	1.18404	6.07247	2.45103e-09	core	OG81_1	1	root	lacE003753	shas005211	shim001487	sugar transporter
lacJ005559	4.2513	7.73324	6.04863e-49	core	OG258_2	1	root	lacE006094	shas007875	shim001587	NA
lacJ010815	3.88596	6.98862	5.41305e-90	core	OG268_1	1	root	lacE003406	shas009952	shim001619	Amidohydrolase family
lacJ008735	2.92517	7.33516	5.70556e-29	core	OG332_2	1	root	lacE007932	shas008450	shim001860	NADH flavin oxidoreductase NADH oxidase family protein
lacJ004848	1.70825	8.47757	1.0345e-08	core	OG299_2	1	root	lacE005482	shas004073	shim001981	Key enzyme for ketone body catabolism. Transfers the CoA moiety from succinate to acetoacetate. Formation of the enzyme-CoA intermediate proceeds via an unstable anhydride species formed between the carboxylate groups of the enzyme and substrate (By similarity)
lacJ003230	6.04984	9.96025	6.16972e-39	core	OG42_2	1	root	lacE003370	shas003969	shim002397	Carboxylesterase family
lacJ000789	1.48774	5.4514	1.1731e-10	core	OG267_2	1	root	lacE003316	shas002780	shim002494	Acetamidase
lacJ008690	2.42442	5.3708	1.18905e-25	core	OG71_2	1	root	lacE000864	shas006338	shim002606	Major Facilitator Superfamily
lacJ002036	1.61558	7.14532	4.01673e-12	core	OG191_3	1	root	lacE002735	shas002220	shim002833	Phenylacetyl-CoA ligase
lacJ005407	2.10073	4.96654	1.81676e-28	core	OG184_3	1	root	lacE005885	shas006220	shim003265	salicylate hydroxylase
lacJ002548	1.1016	5.73799	4.77602e-22	core	OG19_17	1	root	lacE002458	shas000347	shim003341	FAD dependent oxidoreductase
lacJ005760	5.35315	5.41849	1.01379e-11	core	OG42_5	1	root	lacE001009	shas008500	shim003381	Carboxylesterase family
lacJ005761	7.12841	7.69858	4.50618e-20	core	OG42_4	1	root	lacE001008	shas008499	shim003382	Carboxylesterase family
lacJ009267	3.24639	7.54777	5.48165e-09	core	OG284_2	1	root	lacE009228	shas001370	shim003541	Carboxylesterase family
lacJ009115	4.21843	7.05218	5.41029e-39	core	OG86_3	1	root	lacE008475	shas001381	shim003548	Aldehyde dehydrogenase
lacJ008572	2.25578	6.5658	2.59185e-36	core	OG220_2	1	root	lacE005278	shas003510	shim003568	Inherit from opiNOG: Mannosidase, beta A, lysosomal
lacJ006862	7.2297	9.906	3.03209e-35	core	OG288_2	1	root	lacE009454	shas009850	shim003644	Endo-1,4-mannanase, a crucial enzyme for depolymerization of seed galactomannans and wood galactoglucomannans (By similarity)
lacJ009723	1.72401	5.66592	1.20625e-28	core	OG137_1	1	root	lacE009643	shas003547	shim003685	Major Facilitator Superfamily
lacJ004301	5.47375	9.32874	4.0629e-82	core	OG288_1	1	root	lacE004695	shas006735	shim003718	Endo-1,4-mannanase, a crucial enzyme for depolymerization of seed galactomannans and wood galactoglucomannans (By similarity)
lacJ005161	1.5528	7.01362	1.92304e-25	core	OG420_2	1	root	lacE006452	shas009941	shim003769	amino acid transporter
lacJ008084	5.11905	8.39512	2.46172e-116	core	OG130_3	1	root	lacE008256	shas000916	shim003841	Beta-glucosidases are one of a number of cellulolytic enzymes involved in the degradation of cellulosic biomass. Catalyzes the last step releasing glucose from the inhibitory cellobiose
lacJ003710	2.88426	9.21938	2.39254e-20	core	OG533_2	1	root	lacE010378	shas006158	shim003989	NADPH-dependent methylglyoxal reductase GRE2
lacJ001972	2.59637	6.10571	1.10612e-69	core	OG123_1	1	root	lacE001834	shas007299	shim004022	(Mfs) transporter
lacJ008056	2.53855	10.1638	1.4371e-15	core	OG349_2	1	root	lacE009359	shas008139	shim004362	Inherit from KOG: alpha-galactosidase
lacJ010770	2.15746	7.47869	1.11429e-20	core	OG350_1	1	root	lacE009362	shas011263	shim004367	Threonine aldolase
lacJ007442	2.95821	6.15206	4.09243e-62	core	OG160_2	1	root	lacE007502	shas008906	shim004390	Cytochrome P450
lacJ007465	1.2643	6.15772	1.14195e-05	core	OG334_1	1	root	lacE007987	shas008693	shim004543	chitinase
lacJ002328	3.93976	8.73012	1.71151e-05	core	OG188_3	1	root	lacE002362	shas006788	shim004625	Oxalate decarboxylase
lacJ009183	2.97125	7.2242	3.51271e-67	core	OG60_1	1	root	lacE000332	shas007499	shim004631	monooxygenase
lacJ005118	1.54786	6.86466	1.25899e-19	core	OG415_1	1	root	lacE005933	NONE	shim004843	MaoC like domain
[truncated: 1,399 more rows]

## Sheet: S5_shas_induced_genes
SH17-1_ID	LFC	logCPM	P-value (FDR adj.)	Condition	OG	Number of orthogroups	Node_age	lacE_ortho	lacJ_ortho	shim_ortho	Annotation
[truncated: 1,382 more rows]

[truncated: 8 more sheets: S6_CAZyme_data, S7_LCA(lac_shas)_gain_modules, S8_LCA(lac_shas)_gain_enr, S9_lacJ_gain_pine, S10_lacJ_gain_pine_enr, S11_LCA(lac_shas)_loss, S12_LCA(lac_shas)_loss_enr, S13_Ribosomal_genes]
